# Supplementary material for: Crystal structure of (1R,2S,4R,7R,8S,9R)-3,3-dichloro-8,9-epoxy-4,8,12,12-tetramethyltricyclo[5.5.0.02,4]dodecane
Source: Acta Crystallogr E Crystallogr Commun. 2015 Jul 4;71(Pt 8):o538–9. doi: 10.1107/S205698901501244X (PMC4571385; doi:10.1107/S205698901501244X)
Supplement: Supplementary file 1 [file e-71-0o538-sup1.cif]

##############################################################################
#                                                                            #
# This CIF contains the data in a paper accepted for publication in          #
# Acta Crystallographica Section E. It conforms to the requirements of       #
# Notes for Authors for Acta Crystallographica Section E, and has been       #
# peer reviewed under the auspices of the IUCr Commission on Journals.       #
#                                                                            #
# Full details of the Crystallographic Information File format               #
# are given in the paper "The Crystallographic Information File (CIF):       #
# a New Standard Archive File for Crystallography" by S. R. Hall, F. H.      #
# Allen and I. D. Brown [Acta Cryst. (1991), A47, 655-685].                  #
#                                                                            #
# The current version of the core CIF dictionary is obtainable from          #
# ftp://ftp.iucr.org/pub/cif_core.dic.                                       #
#                                                                            #
# Software is freely available for graphical display of the structure(s)     #
# in this CIF. For information consult the CIF software page                 #
# http://www.iucr.org/resources/cif/software.                                #
#                                                                            #
# This file may be used for bona fide research purposes within the           #
# scientific community so long as proper attribution is given to the journal # 
# article from which it was obtained.                                        #
#                                                                            #
##############################################################################
data_I
_database_code_depnum_ccdc_archive 'CCDC 1409393'
_audit_creation_method     SHELXL-2014/6
_chemical_name_systematic
;\
(1<i>R</i>,2<i>S</i>,4<i>R</i>,7<i>R</i>,8<i>S</i>,9<i>R</i>)-\
3,3-Dichloro-8,9-epoxy-4,8,12,12-tetramethyltricyclo[5.5.0.0^2,4^]dodecane
;
_chemical_name_common
;\
10,10-Dichloro-2,7,7,11-tetramethyl-\
3-oxatetracyclo[6.5.0.0^2,4^.0^9,11^]tridecane
;
_chemical_formula_moiety     'C16 H24 Cl2 O'
_chemical_formula_sum     'C16 H24 Cl2 O'
_chemical_formula_iupac     'C16 H24 Cl2 O'
_chemical_formula_weight     303.25
_chemical_melting_point     ?
_shelx_space_group_comment
;
The symmetry employed for this shelxl refinement is uniquely defined
by the following loop, which should always be used as a source of
symmetry information in preference to the above space-group names.
They are only intended as comments.
;
_space_group_crystal_system     monoclinic
_space_group_name_H-M_alt     'P 21'
_space_group_name_Hall     'P 2yb'
loop_
    _symmetry_equiv_pos_as_xyz
    'x, y, z'
    '-x, y+1/2, -z'
_cell_length_a     8.7706(5)
_cell_length_b     10.5467(4)
_cell_length_c     9.1639(5)
_cell_angle_alpha     90
_cell_angle_beta     115.710(7)
_cell_angle_gamma     90
_cell_volume     763.75(8)
_cell_formula_units_Z     2
_cell_measurement_reflns_used     4267
_cell_measurement_theta_min     4.26
_cell_measurement_theta_max     29.31
_cell_measurement_temperature     180(2)
_exptl_crystal_description     box
_exptl_crystal_colour     colourless
_exptl_crystal_size_max     0.400
_exptl_crystal_size_mid     0.340
_exptl_crystal_size_min     0.080
_exptl_crystal_density_diffrn     1.319
_exptl_crystal_density_meas     ?
_exptl_crystal_density_method     ?
_exptl_crystal_F_000     324
_exptl_absorpt_coefficient_mu     0.416
_exptl_absorpt_correction_type     multi-scan
_exptl_absorpt_process_details
;
(CrysAlis PRO; Agilent, 2014)
;
_shelx_estimated_absorpt_T_min     0.851
_shelx_estimated_absorpt_T_max     0.968
_exptl_absorpt_correction_T_min     0.90064
_exptl_absorpt_correction_T_max     1.00000
_diffrn_ambient_temperature     180(2)
_diffrn_radiation_type     'Mo K\a'
_diffrn_radiation_wavelength     0.71073
_diffrn_radiation_monochromator     'graphite'
_diffrn_measurement_device_type     'Agilent Xcalibur, Eos, Gemini ultra'
_diffrn_measurement_device     'four-circle diffractometer'
_diffrn_measurement_method     '\w scans'
_diffrn_detector_area_resol_mean     16.1978
_diffrn_reflns_number     7805
_diffrn_reflns_av_R_equivalents     0.0212
_diffrn_reflns_theta_min     3.221
_diffrn_reflns_theta_max     26.370
_diffrn_reflns_theta_full     25.242
_diffrn_measured_fraction_theta_max     0.997
_diffrn_measured_fraction_theta_full     0.997
_diffrn_reflns_limit_h_min     -10
_diffrn_reflns_limit_h_max     10
_diffrn_reflns_limit_k_min     -13
_diffrn_reflns_limit_k_max     12
_diffrn_reflns_limit_l_min     -11
_diffrn_reflns_limit_l_max     11
_refine_special_details     ?
_reflns_number_total     2945
_reflns_number_gt     2868
_reflns_threshold_expression     'I > 2\s(I)'
_refine_ls_structure_factor_coef     Fsqd
_refine_ls_matrix_type     full
_refine_ls_R_factor_all     0.0295
_refine_ls_R_factor_gt     0.0285
_refine_ls_wR_factor_gt     0.0745
_refine_ls_wR_factor_ref     0.0756
_refine_ls_goodness_of_fit_ref     1.053
_refine_ls_restrained_S_all     1.053
_refine_ls_number_reflns     2945
_refine_ls_number_parameters     176
_refine_ls_number_restraints     1
_refine_ls_hydrogen_treatment     constr
_refine_ls_weighting_scheme     calc
_refine_ls_weighting_details
              'w=1/[\s^2^(Fo^2^)+(0.0453P)^2^+0.1659P] where P=(Fo^2^+2Fc^2^)/3'
_atom_sites_solution_hydrogens     geom
_atom_sites_solution_primary     ?
_atom_sites_solution_secondary     ?
_refine_ls_shift/su_max     0.000
_refine_ls_shift/su_mean     0.000
_refine_diff_density_max     0.438
_refine_diff_density_min     -0.183
_refine_ls_extinction_method     none
_refine_ls_extinction_coef     .
_refine_ls_abs_structure_details
;
Flack <i>x</i> determined using 1242 quotients
[(<i>I</i>^+^)-(<i>I</i>^-^)]/[(<i>I</i>^+^)+(<i>I</i>^-^)]
(Parsons <i>et al.</i>,  2013)
;
_refine_ls_abs_structure_Flack     -0.02(2)
loop_
    _atom_type_symbol
    _atom_type_description
    _atom_type_scat_dispersion_real
    _atom_type_scat_dispersion_imag
    _atom_type_scat_source
    'C' 'C' 0.0033 0.0016
                         'International Tables Vol C Tables 4.2.6.8 and 6.1.1.4'
    'H' 'H' 0.0000 0.0000
                         'International Tables Vol C Tables 4.2.6.8 and 6.1.1.4'
    'O' 'O' 0.0106 0.0060
                         'International Tables Vol C Tables 4.2.6.8 and 6.1.1.4'
    'Cl' 'Cl' 0.1484 0.1585
                         'International Tables Vol C Tables 4.2.6.8 and 6.1.1.4'
_computing_data_collection
;
CrysAlis PRO (Agilent, 2014)
;
_computing_cell_refinement
;
CrysAlis PRO (Agilent, 2014)
;
_computing_data_reduction
;
CrysAlis PRO (Agilent, 2014)
;
_computing_structure_solution
;
SIR97 (Altomare <i>et al.</i>,  1999)
;
_computing_structure_refinement
;
SHELXL2013 (Sheldrick, 2015)
;
_computing_molecular_graphics
;
ORTEPIII (Burnett & Johnson, 1996) and ORTEP-3 for Windows (Farrugia,
2012)
;
_computing_publication_material
;
SHELXL2013 (Sheldrick, 2015)
;
loop_
    _atom_site_type_symbol
    _atom_site_label
    _atom_site_fract_x
    _atom_site_fract_y
    _atom_site_fract_z
    _atom_site_U_iso_or_equiv
    _atom_site_adp_type
    _atom_site_calc_flag
    _atom_site_occupancy
    _atom_site_disorder_assembly
    _atom_site_disorder_group
    C C1 0.6765(3) 1.0011(2) 0.7612(3) 0.0150(5) Uani d 1 . .
    H H1 0.5811 0.9485 0.6832 0.018 Uiso calc 1 . .
    C C2 0.7132(3) 1.0959(2) 0.6554(3) 0.0161(5) Uani d 1 . .
    H H2 0.7162 1.1866 0.6885 0.019 Uiso calc 1 . .
    C C3 0.6463(3) 1.0746(2) 0.4760(3) 0.0184(5) Uani d 1 . .
    C C4 0.8324(3) 1.0632(2) 0.5788(3) 0.0183(5) Uani d 1 . .
    C C5 0.9157(3) 0.9334(3) 0.6122(3) 0.0238(5) Uani d 1 . .
    H H5A 1.0399 0.9457 0.6641 0.029 Uiso calc 1 . .
    H H5B 0.8860 0.8909 0.5070 0.029 Uiso calc 1 . .
    C C6 0.8699(3) 0.8432(3) 0.7196(3) 0.0222(5) Uani d 1 . .
    H H6A 0.7739 0.7896 0.6480 0.027 Uiso calc 1 . .
    H H6B 0.9675 0.7863 0.7775 0.027 Uiso calc 1 . .
    C C7 0.8220(3) 0.9058(2) 0.8456(3) 0.0175(5) Uani d 1 . .
    H H7 0.7706 0.8360 0.8832 0.021 Uiso calc 1 . .
    C C8 0.9699(3) 0.9526(3) 0.9984(3) 0.0200(5) Uani d 1 . .
    C C9 0.9417(3) 0.9677(3) 1.1444(3) 0.0234(6) Uani d 1 . .
    H H9 1.0197 1.0302 1.2236 0.028 Uiso calc 1 . .
    C C10 0.7742(3) 0.9537(3) 1.1534(3) 0.0266(6) Uani d 1 . .
    H H10A 0.7722 1.0173 1.2319 0.032 Uiso calc 1 . .
    H H10B 0.7739 0.8692 1.2003 0.032 Uiso calc 1 . .
    C C11 0.6069(3) 0.9666(3) 0.9990(3) 0.0230(6) Uani d 1 . .
    H H11A 0.5167 0.9896 1.0317 0.028 Uiso calc 1 . .
    H H11B 0.5778 0.8825 0.9461 0.028 Uiso calc 1 . .
    C C12 0.6043(3) 1.0642(2) 0.8722(3) 0.0189(5) Uani d 1 . .
    C C13 0.9439(4) 1.1678(3) 0.5645(3) 0.0287(6) Uani d 1 . .
    H H13A 0.9746 1.1479 0.4762 0.043 Uiso calc 1 . .
    H H13B 1.0468 1.1748 0.6664 0.043 Uiso calc 1 . .
    H H13C 0.8823 1.2485 0.5416 0.043 Uiso calc 1 . .
    C C14 1.1115(3) 1.0267(3) 0.9879(3) 0.0278(6) Uani d 1 . .
    H H14A 1.1956 1.0487 1.0972 0.042 Uiso calc 1 . .
    H H14B 1.0661 1.1045 0.9255 0.042 Uiso calc 1 . .
    H H14C 1.1651 0.9752 0.9342 0.042 Uiso calc 1 . .
    C C15 0.6951(3) 1.1861(2) 0.9559(3) 0.0222(5) Uani d 1 . .
    H H15A 0.6600 1.2559 0.8774 0.033 Uiso calc 1 . .
    H H15B 0.8178 1.1740 0.9988 0.033 Uiso calc 1 . .
    H H15C 0.6658 1.2065 1.0449 0.033 Uiso calc 1 . .
    C C16 0.4186(3) 1.0978(3) 0.7640(3) 0.0294(6) Uani d 1 . .
    H H16A 0.3545 1.0200 0.7184 0.044 Uiso calc 1 . .
    H H16B 0.4125 1.1533 0.6760 0.044 Uiso calc 1 . .
    H H16C 0.3704 1.1415 0.8287 0.044 Uiso calc 1 . .
    O O1 1.0269(3) 0.85597(19) 1.1245(2) 0.0275(4) Uani d 1 . .
    Cl Cl1 0.52452(8) 0.93841(6) 0.38605(7) 0.02818(17) Uani d 1 . .
    Cl Cl2 0.56482(9) 1.20376(6) 0.34222(7) 0.03117(18) Uani d 1 . .
loop_
    _atom_site_aniso_label
    _atom_site_aniso_U_11
    _atom_site_aniso_U_22
    _atom_site_aniso_U_33
    _atom_site_aniso_U_12
    _atom_site_aniso_U_13
    _atom_site_aniso_U_23
    C1 0.0159(11) 0.0142(11) 0.0135(10) -0.0016(9) 0.0052(9) -0.0003(9)
    C2 0.0194(12) 0.0136(12) 0.0158(11) 0.0011(10) 0.0082(9) 0.0008(9)
    C3 0.0220(12) 0.0154(11) 0.0155(11) 0.0027(10) 0.0060(9) 0.0039(9)
    C4 0.0182(12) 0.0205(12) 0.0169(11) 0.0013(10) 0.0083(9) 0.0011(9)
    C5 0.0258(12) 0.0274(14) 0.0212(11) 0.0085(12) 0.0130(9) 0.0008(12)
    C6 0.0277(14) 0.0172(12) 0.0200(11) 0.0075(11) 0.0090(10) 0.0018(9)
    C7 0.0223(12) 0.0133(12) 0.0173(11) 0.0008(9) 0.0089(10) 0.0007(9)
    C8 0.0215(12) 0.0190(12) 0.0158(10) 0.0055(11) 0.0047(9) 0.0038(10)
    C9 0.0276(13) 0.0234(14) 0.0155(11) 0.0049(11) 0.0060(10) 0.0011(10)
    C10 0.0348(14) 0.0279(14) 0.0203(11) 0.0043(13) 0.0150(11) 0.0035(11)
    C11 0.0285(13) 0.0240(14) 0.0216(11) -0.0017(11) 0.0158(10) 0.0012(10)
    C12 0.0198(12) 0.0208(13) 0.0183(11) -0.0004(10) 0.0102(9) -0.0002(10)
    C13 0.0301(14) 0.0327(16) 0.0284(13) -0.0062(13) 0.0175(11) -0.0007(12)
    C14 0.0215(13) 0.0320(15) 0.0251(13) -0.0017(12) 0.0057(11) 0.0026(12)
    C15 0.0309(13) 0.0175(13) 0.0213(11) 0.0026(11) 0.0142(10) -0.0009(11)
    C16 0.0222(14) 0.0384(16) 0.0296(13) 0.0054(13) 0.0132(11) 0.0021(13)
    O1 0.0334(11) 0.0271(11) 0.0197(9) 0.0117(9) 0.0094(8) 0.0075(8)
    Cl1 0.0305(3) 0.0301(3) 0.0191(3) -0.0081(3) 0.0062(2) -0.0044(3)
    Cl2 0.0418(4) 0.0283(3) 0.0250(3) 0.0152(3) 0.0159(3) 0.0122(3)
_geom_special_details
;
All e.s.d.'s (except the e.s.d. in the dihedral angle between two l.s. planes)
are estimated using the full covariance matrix. The cell e.s.d.'s are taken
into account individually in the estimation of e.s.d.'s in distances, angles
and torsion angles; correlations between e.s.d.'s in cell parameters are only
used when they are defined by crystal symmetry. An approximate (isotropic)
treatment of cell e.s.d.'s is used for estimating e.s.d.'s involving l.s.
planes.
;
loop_
    _geom_bond_atom_site_label_1
    _geom_bond_atom_site_label_2
    _geom_bond_site_symmetry_2
    _geom_bond_distance
    _geom_bond_publ_flag
    C1 C2 . 1.521(3) ?
    C1 C7 . 1.542(3) ?
    C1 C12 . 1.561(3) ?
    C1 H1 . 1.0000 ?
    C2 C3 . 1.503(3) ?
    C2 C4 . 1.530(3) ?
    C2 H2 . 1.0000 ?
    C3 C4 . 1.494(4) ?
    C3 Cl2 . 1.764(2) ?
    C3 Cl1 . 1.766(3) ?
    C4 C13 . 1.517(4) ?
    C4 C5 . 1.519(4) ?
    C5 C6 . 1.542(4) ?
    C5 H5A . 0.9900 ?
    C5 H5B . 0.9900 ?
    C6 C7 . 1.538(3) ?
    C6 H6A . 0.9900 ?
    C6 H6B . 0.9900 ?
    C7 C8 . 1.520(3) ?
    C7 H7 . 1.0000 ?
    C8 O1 . 1.457(3) ?
    C8 C9 . 1.471(3) ?
    C8 C14 . 1.505(4) ?
    C9 O1 . 1.449(3) ?
    C9 C10 . 1.513(4) ?
    C9 H9 . 1.0000 ?
    C10 C11 . 1.540(4) ?
    C10 H10A . 0.9900 ?
    C10 H10B . 0.9900 ?
    C11 C12 . 1.545(3) ?
    C11 H11A . 0.9900 ?
    C11 H11B . 0.9900 ?
    C12 C15 . 1.532(4) ?
    C12 C16 . 1.536(4) ?
    C13 H13A . 0.9800 ?
    C13 H13B . 0.9800 ?
    C13 H13C . 0.9800 ?
    C14 H14A . 0.9800 ?
    C14 H14B . 0.9800 ?
    C14 H14C . 0.9800 ?
    C15 H15A . 0.9800 ?
    C15 H15B . 0.9800 ?
    C15 H15C . 0.9800 ?
    C16 H16A . 0.9800 ?
    C16 H16B . 0.9800 ?
    C16 H16C . 0.9800 ?
loop_
    _geom_angle_atom_site_label_1
    _geom_angle_atom_site_label_2
    _geom_angle_atom_site_label_3
    _geom_angle_site_symmetry_1
    _geom_angle_site_symmetry_3
    _geom_angle
    _geom_angle_publ_flag
    C2 C1 C7 . . 112.96(19) ?
    C2 C1 C12 . . 113.1(2) ?
    C7 C1 C12 . . 115.62(19) ?
    C2 C1 H1 . . 104.6 ?
    C7 C1 H1 . . 104.6 ?
    C12 C1 H1 . . 104.6 ?
    C3 C2 C1 . . 120.6(2) ?
    C3 C2 C4 . . 59.00(16) ?
    C1 C2 C4 . . 121.3(2) ?
    C3 C2 H2 . . 114.9 ?
    C1 C2 H2 . . 114.9 ?
    C4 C2 H2 . . 114.9 ?
    C4 C3 C2 . . 61.39(16) ?
    C4 C3 Cl2 . . 120.18(19) ?
    C2 C3 Cl2 . . 119.53(18) ?
    C4 C3 Cl1 . . 120.21(18) ?
    C2 C3 Cl1 . . 120.14(18) ?
    Cl2 C3 Cl1 . . 108.85(13) ?
    C3 C4 C13 . . 117.1(2) ?
    C3 C4 C5 . . 119.9(2) ?
    C13 C4 C5 . . 113.6(2) ?
    C3 C4 C2 . . 59.62(16) ?
    C13 C4 C2 . . 118.0(2) ?
    C5 C4 C2 . . 118.4(2) ?
    C4 C5 C6 . . 116.7(2) ?
    C4 C5 H5A . . 108.1 ?
    C6 C5 H5A . . 108.1 ?
    C4 C5 H5B . . 108.1 ?
    C6 C5 H5B . . 108.1 ?
    H5A C5 H5B . . 107.3 ?
    C7 C6 C5 . . 116.5(2) ?
    C7 C6 H6A . . 108.2 ?
    C5 C6 H6A . . 108.2 ?
    C7 C6 H6B . . 108.2 ?
    C5 C6 H6B . . 108.2 ?
    H6A C6 H6B . . 107.3 ?
    C8 C7 C6 . . 115.4(2) ?
    C8 C7 C1 . . 116.08(19) ?
    C6 C7 C1 . . 109.83(19) ?
    C8 C7 H7 . . 104.7 ?
    C6 C7 H7 . . 104.7 ?
    C1 C7 H7 . . 104.7 ?
    O1 C8 C9 . . 59.31(15) ?
    O1 C8 C14 . . 113.9(2) ?
    C9 C8 C14 . . 118.1(2) ?
    O1 C8 C7 . . 111.4(2) ?
    C9 C8 C7 . . 117.4(2) ?
    C14 C8 C7 . . 120.5(2) ?
    O1 C9 C8 . . 59.88(15) ?
    O1 C9 C10 . . 119.6(2) ?
    C8 C9 C10 . . 126.1(2) ?
    O1 C9 H9 . . 113.6 ?
    C8 C9 H9 . . 113.6 ?
    C10 C9 H9 . . 113.6 ?
    C9 C10 C11 . . 120.1(2) ?
    C9 C10 H10A . . 107.3 ?
    C11 C10 H10A . . 107.3 ?
    C9 C10 H10B . . 107.3 ?
    C11 C10 H10B . . 107.3 ?
    H10A C10 H10B . . 106.9 ?
    C10 C11 C12 . . 116.6(2) ?
    C10 C11 H11A . . 108.2 ?
    C12 C11 H11A . . 108.2 ?
    C10 C11 H11B . . 108.2 ?
    C12 C11 H11B . . 108.2 ?
    H11A C11 H11B . . 107.3 ?
    C15 C12 C16 . . 107.7(2) ?
    C15 C12 C11 . . 110.4(2) ?
    C16 C12 C11 . . 107.7(2) ?
    C15 C12 C1 . . 114.5(2) ?
    C16 C12 C1 . . 107.1(2) ?
    C11 C12 C1 . . 109.2(2) ?
    C4 C13 H13A . . 109.5 ?
    C4 C13 H13B . . 109.5 ?
    H13A C13 H13B . . 109.5 ?
    C4 C13 H13C . . 109.5 ?
    H13A C13 H13C . . 109.5 ?
    H13B C13 H13C . . 109.5 ?
    C8 C14 H14A . . 109.5 ?
    C8 C14 H14B . . 109.5 ?
    H14A C14 H14B . . 109.5 ?
    C8 C14 H14C . . 109.5 ?
    H14A C14 H14C . . 109.5 ?
    H14B C14 H14C . . 109.5 ?
    C12 C15 H15A . . 109.5 ?
    C12 C15 H15B . . 109.5 ?
    H15A C15 H15B . . 109.5 ?
    C12 C15 H15C . . 109.5 ?
    H15A C15 H15C . . 109.5 ?
    H15B C15 H15C . . 109.5 ?
    C12 C16 H16A . . 109.5 ?
    C12 C16 H16B . . 109.5 ?
    H16A C16 H16B . . 109.5 ?
    C12 C16 H16C . . 109.5 ?
    H16A C16 H16C . . 109.5 ?
    H16B C16 H16C . . 109.5 ?
    C9 O1 C8 . . 60.82(15) ?
_shelx_hkl_file
;
   0 -14   0 4644.91 603.659   3
   0 -14   1 13905.3 1031.90   3
   0 -14   2 2142.23 453.844   3
   0 -13   0-234.091 263.577   3
   0 -13   1 8303.70 765.865   3
   0 -13   2 3649.54 541.747   3
   0 -13   3 4862.22 633.748   3
   0 -13   4 6282.16 679.254   2
   0 -13   5 2413.80 464.406   2
   0 -12   1 5004.06 573.209   3
   0 -12  -1 5217.30 494.929   5
   0 -12   2 1218.73 274.526   1
   0 -12   2 1233.80 270.255   2
   0 -12  -2 1366.10 299.452   5
   0 -12   2 1358.52 326.197   3
   0 -12   3 35882.5 1415.61   2
   0 -12   3 35079.9 1407.33   1
   0 -12  -3 33140.7 1335.24   5
   0 -12   3 38385.5 1602.08   3
   0 -12   4 5841.94 665.294   3
   0 -12   4 5836.44 627.878   2
   0 -12   4 4841.49 596.328   1
   0 -12  -4 4116.07 539.147   5
   0 -12   5 2589.02 473.279   3
   0 -12  -5 1537.21 365.401   5
   0 -12   5 2294.42 434.849   2
   0 -12  -6 11053.9 918.265   5
   0 -11   0-360.738 241.570   5
   0 -11   0-205.252 176.974   1
   0 -11   1 31455.2 1063.14   5
   0 -11   1 32426.7 1086.69   2
   0 -11  -1 30910.2 1135.56   5
   0 -11  -1 29862.2 1021.76   1
   0 -11   1 32287.2 1352.40   3
   0 -11   1 30182.2 1097.79   1
   0 -11   2 18873.7 1061.54   3
   0 -11   2 18030.7 906.266   1
   0 -11  -2 17053.7 883.033   5
   0 -11   2 18802.4 926.691   2
   0 -11   2 19115.4 820.931   5
   0 -11  -3 16154.0 900.060   5
   0 -11   3 17841.4 983.178   2
   0 -11   3 18898.2 1069.54   3
   0 -11   3 18122.5 967.354   1
   0 -11  -4 1029.63 293.218   5
   0 -11   4 1597.19 385.875   3
   0 -11   4 722.934 265.462   1
   0 -11   5 17480.0 1090.95   3
   0 -11   5 15422.1 1020.20   1
   0 -11  -5 14725.2 963.874   5
   0 -11   6 4595.63 601.631   3
   0 -11  -6 3311.46 519.214   5
   0 -10   0 3584.21 344.146   2
   0 -10   0 3900.90 373.980   1
   0 -10   0 3277.47 351.108   5
   0 -10   1 7884.92 516.881   5
   0 -10  -1 6937.46 490.033   1
   0 -10   1 8222.70 648.212   3
   0 -10  -1 8404.53 394.769   2
   0 -10   1 7934.43 548.262   1
   0 -10   1 7048.20 507.943   2
   0 -10  -1 8039.79 565.433   5
   0 -10  -2 18865.8 804.734   1
   0 -10   2 20279.9 819.814   5
   0 -10   2 20706.6 933.229   2
   0 -10   2 20103.6 936.701   1
   0 -10   2 21456.3 1069.65   3
   0 -10  -2 20003.8 917.247   5
   0 -10   3 17703.6 988.407   3
   0 -10  -3 16755.9 873.511   5
   0 -10  -3 14597.6 770.526   1
   0 -10   3 16018.7 905.851   1
   0 -10   4 9465.00 748.001   3
   0 -10  -4 8468.39 674.067   5
   0 -10  -5 10989.2 802.723   5
   0 -10   5 12553.0 898.001   3
   0 -10   6 8215.29 760.996   3
   0 -10  -6 7532.48 714.047   5
   0 -10  -7 29034.4 1450.75   5
   0 -10   7 33457.3 1599.63   3
   0  -9   0 38.4207 113.863   2
   0  -9   0 114.130 143.988   5
   0  -9   1 10679.1 704.908   3
   0  -9   1 10543.6 605.667   1
   0  -9  -1 10941.8 560.875   1
   0  -9  -1 10657.1 602.890   5
   0  -9   1 11193.7 576.444   5
   0  -9  -1 10790.2 419.457   2
   0  -9   1 10300.2 587.645   2
   0  -9   2 4438.56 474.197   3
   0  -9  -2 3902.21 405.866   5
   0  -9  -2 4019.70 361.810   1
   0  -9   2 3801.49 401.632   1
   0  -9   2 4074.19 371.554   5
   0  -9   3 1065.95 275.788   3
   0  -9   3 986.938 223.853   1
   0  -9  -3 733.014 214.807   5
   0  -9  -3 832.944 231.637   1
   0  -9  -4 3941.69 452.841   5
   0  -9   4 4197.92 491.493   3
   0  -9   5 23758.7 1166.06   3
   0  -9  -5 22138.5 1093.60   5
   0  -9  -6 8278.96 732.604   5
   0  -9   6 9261.47 779.257   3
   0  -9   7 13380.9 980.865   3
   0  -9  -7 11543.2 893.568   5
   0  -8   0 240682. 2716.20   1
   0  -8   0 245932. 2572.81   2
   0  -8   0 243588. 2799.34   5
   0  -8  -1 35623.0 944.666   1
   0  -8  -1 36453.2 739.305   2
   0  -8  -1 36190.0 1062.25   5
   0  -8   1 36923.4 979.985   5
   0  -8   1 34669.4 1035.09   1
   0  -8   1 35646.5 941.317   6
   0  -8   2 17343.4 809.284   1
   0  -8   2 19832.0 706.287   6
   0  -8  -2 19198.0 808.978   5
   0  -8   2 19534.8 893.038   3
   0  -8  -2 19946.8 725.483   1
   0  -8  -3 45734.3 1318.34   5
   0  -8   3 47557.9 1448.53   3
   0  -8  -3 43950.7 1201.14   1
   0  -8  -4 44781.2 1412.47   5
   0  -8   4 46185.0 1488.35   3
   0  -8  -5 11085.0 758.190   5
   0  -8   5 13366.2 845.538   3
   0  -8  -6 16711.5 975.317   5
   0  -8   6 18150.2 1029.92   3
   0  -8  -7 2059.98 379.227   5
   0  -8   7 2419.78 447.244   3
   0  -8   8 11355.6 933.021   3
   0  -8  -8 8837.68 812.799   5
   0  -7   0-54.3296 126.205   5
   0  -7   0-54.9023 110.920   2
   0  -7   0 240.687 137.897   1
   0  -7   1 17753.1 637.276   5
   0  -7   1 17448.1 679.500   1
   0  -7  -1 17522.7 477.788   2
   0  -7  -1 17369.1 688.028   5
   0  -7   1 17814.7 612.248   6
   0  -7  -1 16413.9 598.555   1
   0  -7  -2 125158. 2005.76   5
   0  -7  -2 124469. 1866.80   7
   0  -7   2 128164. 2197.65   3
   0  -7   2 126932. 1768.42   6
   0  -7  -3 36737.4 925.190   7
   0  -7   3 38309.3 1001.33   6
   0  -7   3 34140.6 983.852   4
   0  -7  -3 36210.3 1119.24   5
   0  -7   3 36491.6 1189.80   3
   0  -7   4 22996.5 784.131   4
   0  -7   4 25074.2 1037.92   3
   0  -7  -4 24605.2 1005.15   5
   0  -7  -4 23329.4 677.534   7
   0  -7  -5 326.456 201.087   5
   0  -7   5 573.433 253.598   3
   0  -7  -6 13820.3 877.136   5
   0  -7   6 16078.5 945.629   3
   0  -7  -7 930.371 294.447   5
   0  -7   7 608.705 265.959   3
   0  -7  -8 26430.6 1369.55   5
   0  -7   8 29271.1 1407.72   3
   0  -6   0 12845.8 502.251   5
   0  -6   0 12643.8 589.286   7
   0  -6   0 13372.3 505.415   1
   0  -6  -1 68081.3 1287.36   5
   0  -6  -1 70985.3 1158.47   1
   0  -6  -1 69621.4 911.505   2
   0  -6   1 66423.4 1262.14   1
   0  -6   1 69220.1 1158.30   6
   0  -6  -1 68769.8 1315.04   7
   0  -6   1 67017.2 1342.73   4
   0  -6  -2 6679.58 436.868   5
   0  -6   2 6537.03 455.263   3
   0  -6   2 6707.97 370.131   6
   0  -6  -2 7715.57 400.658   1
   0  -6  -2 6100.48 370.096   7
   0  -6   2 6281.45 392.178   4
   0  -6   3 4104.78 386.924   3
   0  -6  -3 4048.04 276.501   7
   0  -6   3 4053.53 313.933   4
   0  -6  -3 3921.51 371.295   5
   0  -6  -3 4093.43 400.510   1
   0  -6   3 4502.60 331.895   6
   0  -6   4 47981.1 1037.87   4
   0  -6  -4 47633.6 862.975   7
   0  -6   4 50530.4 1399.49   3
   0  -6  -4 50287.4 1366.76   5
   0  -6  -5 58354.5 1599.34   5
   0  -6   5 58793.5 1596.00   3
   0  -6  -6 2668.36 423.050   5
   0  -6   6 3376.48 454.420   3
   0  -6   7 6728.45 632.935   3
   0  -6  -7 5735.23 623.720   5
   0  -6  -8 20057.8 1167.06   5
   0  -6   8 18471.2 1086.07   3
   0  -6  -9 20224.5 1260.57   5
   0  -6   9 20602.7 1206.00   3
   0  -5   0 154.017 147.631   4
   0  -5   0 119.036 110.971   7
   0  -5   0-64.7150 108.987   1
   0  -5   0 117.053 110.272   5
   0  -5  -1 91697.6 1399.95   5
   0  -5  -1 95469.2 1592.07   4
   0  -5   1 94825.9 1255.97   6
   0  -5  -1 92106.7 1231.31   1
   0  -5  -1 90213.0 959.373   2
   0  -5  -1 92066.0 1389.47   7
   0  -5   1 95363.1 1575.90   7
   0  -5   1 92991.1 1435.71   4
   0  -5  -2 14266.1 490.505   7
   0  -5   2 14159.6 616.320   3
   0  -5   2 14429.1 505.535   6
   0  -5  -2 14802.7 604.293   5
   0  -5  -2 14919.1 504.361   1
   0  -5   2 13718.1 527.757   4
   0  -5   3 2236.99 236.606   6
   0  -5  -3 2097.54 282.541   5
   0  -5  -3 2093.57 177.938   7
   0  -5   3 2483.88 310.267   3
   0  -5   3 2049.97 216.568   4
   0  -5  -3 2046.07 226.801   3
   0  -5  -4 10772.2 344.820   7
   0  -5   4 12245.7 646.996   3
   0  -5  -4 12387.7 652.341   5
   0  -5   4 11143.2 448.457   4
   0  -5   5 93802.9 1943.82   3
   0  -5  -5 96004.4 1960.96   5
   0  -5  -6 640.293 241.820   5
   0  -5   6 1420.38 316.172   3
   0  -5  -7 16339.8 958.047   5
   0  -5   7 16882.9 955.048   3
   0  -5   8 30449.0 1350.33   3
   0  -5  -8 29893.4 1372.44   5
   0  -5   9 1303.43 349.839   3
   0  -5  -9 1310.37 365.294   5
   0  -4   0 350480. 2696.47   5
   0  -4   0 351091. 2945.65   7
   0  -4   0 350866. 2687.98   1
   0  -4   0 356973. 2994.75   4
   0  -4  -1 28461.7 426.702   2
   0  -4  -1 34259.3 653.345   1
   0  -4  -1 29875.8 715.610   5
   0  -4   1 31404.5 803.715   7
   0  -4  -1 32025.4 814.994   4
   0  -4   1 30821.6 624.901   6
   0  -4  -1 31293.4 689.908   7
   0  -4   1 30933.3 723.753   4
   0  -4   2 15943.5 504.867   4
   0  -4  -2 17382.2 632.440   4
   0  -4  -2 17237.4 470.321   7
   0  -4  -2 17077.9 606.546   5
   0  -4   2 17435.4 518.324   6
   0  -4  -2 18372.8 543.924   1
   0  -4   2 17778.0 655.859   7
   0  -4  -3 237836. 2422.82   3
   0  -4  -3 232666. 2629.88   5
   0  -4  -3 223740. 1833.65   7
   0  -4  -3 233719. 2651.99   4
   0  -4   3 228442. 2302.07   6
   0  -4  -4 101873. 1807.85   5
   0  -4   4 102771. 1553.15   5
   0  -4  -5 95855.2 1901.23   5
   0  -4   5 94496.0 1882.80   3
   0  -4   6 33738.2 691.788   4
   0  -4  -6 36211.9 1286.98   5
   0  -4   6 35262.0 1236.07   3
   0  -4  -7 3944.09 474.401   5
   0  -4   7 4060.01 249.818   4
   0  -4   7 3717.15 433.482   3
   0  -4  -8 6505.76 638.117   5
   0  -4   8 6177.35 590.868   3
   0  -4  -9 8309.96 776.352   5
   0  -4   9 8094.66 736.559   3
   0  -3   0 4.20520 75.5754   5
   0  -3   0-146.805 82.1406   1
   0  -3   0 8.32475 78.2321   4
   0  -3   0 42.8919 63.8357   7
   0  -3  -1 348525. 2375.19   1
   0  -3  -1 343298. 2665.71   5
   0  -3  -1 346954. 2812.06   4
   0  -3   1 338243. 2541.40   4
   0  -3   1 347222. 2409.52   6
   0  -3   1 347641. 2824.12   7
   0  -3  -1 343969. 2470.13   7
   0  -3   2 83209.0 1093.29   6
   0  -3   2 85301.2 1326.81   7
   0  -3  -2 80552.4 1258.69   4
   0  -3  -3 53701.5 1001.29   3
   0  -3   3 53350.2 1093.91   7
   0  -3  -3 52029.7 1067.29   4
   0  -3   4 15966.3 593.279   5
   0  -3   4 15624.0 628.376   7
   0  -3  -4 16309.4 618.811   3
   0  -3  -4 16448.0 627.185   4
   0  -3   5 76583.9 977.929   4
   0  -3  -5 53324.3 596.617   7
   0  -3   6 17000.8 479.078   4
   0  -3   6 17689.2 843.196   3
   0  -3  -6 16712.5 846.604   5
   0  -3  -7 17889.5 956.688   5
   0  -3   7 16401.6 871.359   3
   0  -3   7 17244.5 525.780   4
   0  -3   8 24940.1 1163.71   3
   0  -3  -8 25877.1 1224.50   5
   0  -3  -9 4803.23 594.157   5
   0  -3   9 5321.58 623.086   3
   0  -3  10 19175.0 1167.16   3
   0  -2   0 719246. 4182.20   7
   0  -2   0 727850. 3997.51   1
   0  -2   0 723543. 4197.94   4
   0  -2   1 173098. 1362.52   6
   0  -2   1 170584. 1597.27   7
   0  -2  -1 168262. 1574.96   4
   0  -2   2 42544.1 805.107   7
   0  -2   2 41759.8 704.402   6
   0  -2  -2 42333.5 725.959   3
   0  -2  -2 42641.4 789.651   4
   0  -2   3 35532.1 763.007   5
   0  -2  -3 35186.6 770.458   4
   0  -2   3 35796.7 793.476   7
   0  -2  -3 35885.7 777.479   3
   0  -2   4 52384.7 742.327   4
   0  -2   4 51204.5 1031.17   7
   0  -2   4 52230.4 1073.25   5
   0  -2  -4 52238.4 1094.63   3
   0  -2  -4 51103.1 1010.63   4
   0  -2  -5 111811. 1631.93   4
   0  -2   5 112326. 1257.76   4
   0  -2   6 2765.15 337.283   3
   0  -2   6 3762.32 245.506   4
   0  -2  -6 3199.48 191.915   7
   0  -2  -6 3265.91 384.017   5
   0  -2  -7 55520.4 1622.29   5
   0  -2   7 52237.2 1006.14   4
   0  -2   7 52952.4 1540.34   3
   0  -2   8 86908.8 2214.14   3
   0  -2  -8 85069.9 2173.70   5
   0  -2   9 46840.9 1686.92   3
   0  -2  10 21525.0 1213.19   3
   0  -2 -10 20519.5 1249.54   6
   0  -1   2 94996.2 1078.11   7
   0  -1   2 96832.1 1084.87   5
   0  -1  -2 96870.7 1049.45   4
   0  -1  -2 100712. 1131.86   3
   0  -1  -3 118071. 1474.92   3
   0  -1   3 119310. 1088.61   4
   0  -1   3 115907. 1463.63   5
   0  -1  -3 116952. 1302.20   4
   0  -1  -3 115222. 998.461   7
   0  -1   3 119432. 1329.26   7
   0  -1  -4 47016.1 871.026   4
   0  -1  -4 48023.5 1043.79   3
   0  -1   4 46255.1 1014.94   5
   0  -1   4 48953.2 752.820   4
   0  -1  -4 47918.7 705.716   7
   0  -1  -5 84979.1 1314.22   4
   0  -1  -5 84319.0 1089.08   7
   0  -1   5 83673.8 1159.05   4
   0  -1   6 533.040 193.662   3
   0  -1  -6 975.221 169.850   4
   0  -1   6 448.281 102.894   4
   0  -1  -6 774.790 129.706   7
   0  -1  -6 976.406 247.551   5
   0  -1  -7 19604.5 950.307   5
   0  -1   7 18321.8 632.844   4
   0  -1   7 19666.4 943.340   3
   0  -1   8 13748.6 591.842   4
   0  -1  -8 12572.5 512.867   7
   0  -1   8 13773.3 857.576   3
   0  -1   9 1939.02 371.696   3
   0  -1 -10 14808.4 1043.99   6
   0  -1  10 16154.2 1051.03   3
   0   0   2 15918.1 430.870   5
   0   0  -2 16790.8 333.337   4
   0   0  -2 16338.3 442.250   3
   0   0  -2 16332.6 331.443   7
   0   0   2 16766.8 334.985   4
   0   0   3 154406. 1419.08   4
   0   0  -3 156631. 1408.38   4
   0   0  -3 157344. 1434.51   7
   0   0   3 152823. 1735.34   5
   0   0  -3 160078. 1770.87   3
   0   0  -4 154935. 1567.12   4
   0   0   4 151469. 1587.56   4
   0   0  -4 153604. 2012.11   3
   0   0  -4 157075. 1607.39   7
   0   0   4 152848. 1982.38   5
   0   0  -5 58222.1 1002.32   4
   0   0  -5 59359.1 1027.24   7
   0   0   5 56991.4 1032.42   4
   0   0   6 37605.9 1151.29   3
   0   0   6 36943.3 895.325   4
   0   0  -6 37595.1 1180.24   5
   0   0  -6 37111.3 872.249   7
   0   0   7 6194.15 402.508   4
   0   0   7 6129.14 523.086   3
   0   0  -7 6515.59 403.176   7
   0   0   8 76064.7 1947.52   3
   0   0  -8 80240.2 2052.39   6
   0   0  -8 75875.0 1471.64   7
   0   0   8 77914.2 1549.24   4
   0   0   9 1830.66 383.955   3
   0   0  -9 1230.73 341.855   6
   0   0  10 5599.24 626.164   3
   0   0 -10 5641.44 650.693   6
   0   1  -2 102327. 1119.56   7
   0   1   2 99937.3 1091.94   4
   0   1   2 99190.4 1202.31   5
   0   1  -2 99743.6 1212.42   3
   0   1   3 116570. 1542.48   5
   0   1   3 115763. 1350.81   4
   0   1  -3 114647. 1555.22   3
   0   1  -3 117040. 1371.16   7
   0   1   4 48878.8 1110.03   5
   0   1  -4 48235.7 945.229   7
   0   1  -4 49844.8 1114.90   3
   0   1   4 49621.8 942.294   4
   0   1   5 83892.0 1361.53   4
   0   1  -5 85533.5 1387.37   7
   0   1  -6 771.924 212.595   6
   0   1   6 1038.89 245.176   3
   0   1   6 926.888 201.384   4
   0   1  -6 705.843 164.571   7
   0   1   7 16511.2 848.665   3
   0   1   7 17584.5 733.093   4
   0   1  -7 17475.9 715.402   7
   0   1  -7 17249.8 877.095   6
   0   1  -8 14221.6 701.629   7
   0   1   8 14003.1 708.307   4
   0   1  -8 13602.3 844.661   6
   0   1   8 13080.8 821.323   3
   0   1  -9 1675.89 380.790   6
   0   1   9 1328.41 261.963   4
   0   1   9 966.096 279.759   3
   0   1 -10 16788.3 1102.40   6
   0   1  10 15741.9 1042.03   3
   0   2   1 166221. 1521.52   5
   0   2   2 43696.4 834.396   5
   0   2  -2 43179.1 848.991   3
   0   2   3 33735.0 846.588   5
   0   2  -3 34037.8 809.436   7
   0   2   3 33048.2 785.503   4
   0   2  -3 34297.3 870.370   3
   0   2  -4 52023.7 1080.55   7
   0   2   4 51672.9 1063.01   4
   0   2  -5 118148. 1801.50   7
   0   2   5 120378. 1800.46   4
   0   2   6 3630.99 378.074   3
   0   2  -6 3291.87 358.964   6
   0   2  -6 3932.87 362.309   7
   0   2   6 3766.42 353.741   4
   0   2   7 51376.0 1469.48   3
   0   2  -7 53734.6 1368.15   7
   0   2   7 53187.0 1359.37   4
   0   2  -7 53646.3 1512.55   6
   0   2  -8 81740.7 2079.70   6
   0   2   8 81049.0 2013.21   3
   0   2   8 82680.1 1837.60   4
   0   2  -8 86798.3 1862.95   7
   0   2  -9 44336.9 1381.61   7
   0   2   9 44496.5 1392.11   4
   0   2   9 42849.3 1572.79   3
   0   2  -9 41998.6 1617.36   6
   0   2  10 19855.4 1158.57   3
   0   2 -10 21107.2 1227.85   6
   0   3   1 341114. 2665.00   5
   0   3   1 345493. 2368.80   1
   0   3  -2 79720.8 1296.85   3
   0   3   2 83529.9 1284.81   5
   0   3  -2 79666.0 1069.24   6
   0   3   2 85784.7 1068.12   1
   0   3   3 52328.5 985.285   1
   0   3  -3 51904.8 985.207   6
   0   3   3 51804.4 1127.15   5
   0   3  -3 51104.8 1091.12   7
   0   3   3 52453.4 1108.44   4
   0   3  -3 51761.2 1159.34   3
   0   3  -4 15755.9 646.841   7
   0   3   4 15277.1 645.202   4
   0   3   5 83780.1 1616.44   4
   0   3  -5 81102.9 1611.52   7
   0   3   6 16651.7 765.612   4
   0   3  -6 16832.5 792.972   6
   0   3  -6 16394.3 768.619   7
   0   3   6 15544.7 761.227   3
   0   3  -7 18518.3 906.184   6
   0   3   7 17206.6 826.505   4
   0   3   7 15628.4 832.612   3
   0   3  -7 17906.2 843.216   7
   0   3  -8 27291.4 1200.59   6
   0   3  -8 26273.6 1087.01   7
   0   3   8 26138.4 1077.43   4
   0   3   8 23826.8 1097.32   3
   0   3   9 4290.97 472.972   4
   0   3   9 4002.55 490.104   3
   0   3  -9 4594.89 493.300   7
   0   3  -9 4072.77 512.257   6
   0   3 -10 19159.2 1158.67   6
   0   4   1 30694.3 621.911   1
   0   4   1 28298.3 703.234   5
   0   4   2 17456.8 495.637   1
   0   4  -2 17101.7 512.160   6
   0   4   2 17386.3 619.811   5
   0   4   3 225641. 2250.18   1
   0   4   3 225178. 2661.49   5
   0   4  -3 228785. 2306.94   6
   0   4   4 101336. 1800.12   4
   0   4  -4 103593. 1834.49   7
   0   4  -5 96229.7 1890.71   7
   0   4  -5 98392.4 1757.37   6
   0   4   5 97127.3 1875.22   4
   0   4  -6 35668.8 1151.05   6
   0   4   6 33000.4 1118.78   1
   0   4   6 35808.0 1201.56   4
   0   4  -6 35810.6 1214.29   7
   0   4   7 3876.57 437.331   4
   0   4  -7 4246.82 456.537   6
   0   4  -7 3960.35 453.968   7
   0   4  -8 7566.23 632.283   7
   0   4   8 7840.03 634.425   4
   0   4  -8 6940.52 624.707   6
   0   4  -9 8425.47 742.017   6
   0   4   9 8346.56 693.355   4
   0   4  -9 8114.65 686.922   7
   0   4 -10 268.253 209.394   6
   0   5   0-9.48628 136.360   7
   0   5   1 92382.7 1274.87   1
   0   5   2 15124.0 620.198   5
   0   5   2 14517.5 492.136   1
   0   5   3 3174.51 248.372   1
   0   5  -3 2499.02 246.136   6
   0   5   4 12432.8 669.376   4
   0   5  -4 12108.4 677.709   7
   0   5   5 95066.3 1973.50   4
   0   5  -5 94239.7 1718.50   6
   0   5  -5 96519.0 1998.82   7
   0   5  -6 1076.24 269.946   7
   0   5   6 1366.11 285.355   4
   0   5   6 1214.09 225.491   1
   0   5  -6 1357.00 267.051   6
   0   5  -7 16651.4 869.636   6
   0   5   7 16893.3 915.890   4
   0   5  -7 17974.1 965.902   7
   0   5  -8 34465.8 1391.00   7
   0   5  -8 31214.1 1299.14   6
   0   5   8 33998.4 1360.76   4
   0   5  -9 866.946 284.401   6
   0   5   9 1824.42 393.299   4
   0   5  -9 1088.60 298.551   7
   0   5 -10 3544.02 538.346   6
   0   6   2 6344.70 362.672   1
   0   6   3 3159.96 373.227   4
   0   6   3 3717.73 280.224   1
   0   6   4 50500.2 1451.18   4
   0   6  -4 52624.5 1497.33   7
   0   6   5 61482.0 1672.68   4
   0   6  -5 59894.2 1395.65   6
   0   6  -5 61855.9 1722.71   7
   0   6  -6 3052.94 359.202   6
   0   6  -6 2765.90 383.970   7
   0   6   6 3171.85 417.736   4
   0   6  -7 6357.03 551.297   6
   0   6   7 6207.44 606.720   4
   0   6  -7 6632.66 633.516   7
   0   6   8 20649.9 1146.99   4
   0   6  -8 21031.5 1162.27   7
   0   6  -8 20141.0 1046.93   6
   0   6  -9 22412.7 1231.24   7
   0   6   9 22205.9 1247.34   4
   0   6  -9 21911.1 1165.22   6
   0   6 -10 9185.33 816.773   6
   0   6  10 10403.7 879.177   4
   0   6 -10 9610.94 841.946   7
   0   7  -1 16438.6 769.503   7
   0   7   1 16722.4 795.639   4
   0   7   2 120351. 1738.17   1
   0   7   2 125074. 2275.80   4
   0   7  -2 125632. 2265.91   7
   0   7  -3 41452.8 1338.80   7
   0   7   3 40017.6 1315.32   4
   0   7   4 25542.5 1103.12   4
   0   7  -4 25491.6 1111.47   7
   0   7   5 986.621 280.638   4
   0   7  -5 912.519 217.539   6
   0   7   5 744.797 176.894   1
   0   7  -5 534.136 240.439   7
   0   7   6 14890.6 914.692   4
   0   7  -6 15414.7 953.313   7
   0   7  -6 15323.1 784.480   6
   0   7   7 321.826 255.333   4
   0   7  -7 727.748 285.296   7
   0   7  -7 717.242 234.325   6
   0   7   8 29376.7 1408.82   4
   0   7  -8 27786.8 1234.98   6
   0   7  -8 29625.7 1437.01   7
   0   7  -9 4074.48 519.932   6
   0   7  -9 4119.45 585.678   7
   0   7   9 4605.17 609.181   4
   0   7  10 7404.17 773.776   4
   0   7 -10 7124.83 766.552   7
   0   8   0 243369. 3144.56   7
   0   8  -1 34125.4 1176.12   7
   0   8   1 35871.1 1217.39   4
   0   8  -2 19594.6 940.286   7
   0   8   2 20333.9 975.558   4
   0   8  -3 49422.0 1564.91   7
   0   8   3 49831.9 1564.94   4
   0   8  -4 46508.6 1570.88   7
   0   8   4 46495.0 1559.17   4
   0   8  -5 12612.5 869.748   7
   0   8   5 12961.5 866.364   4
   0   8  -5 12453.3 678.644   6
   0   8  -6 19661.7 1120.83   7
   0   8   6 18771.9 1081.78   4
   0   8  -6 18408.5 888.132   6
   0   8   7 2459.58 457.620   4
   0   8  -7 2512.81 364.803   6
   0   8  -7 3202.23 518.947   7
   0   8  -8 10153.2 760.977   6
   0   8  -8 10692.0 900.569   7
   0   8   8 11050.6 934.806   4
   0   8   9 5029.47 655.596   4
   0   8  -9 5509.19 697.044   7
   0   9   1 11149.8 723.764   4
   0   9  -1 10377.4 691.121   7
   0   9   2 3860.80 467.740   4
   0   9  -2 3544.31 442.166   7
   0   9  -3 926.710 280.516   7
   0   9   3 744.237 243.832   4
   0   9   4 4766.15 556.056   4
   0   9  -4 4253.77 528.081   7
   0   9  -5 24660.1 1254.79   7
   0   9   5 25770.7 1278.14   4
   0   9   6 10233.2 862.761   4
   0   9  -6 9607.82 823.812   7
   0   9   7 12692.7 993.496   4
   0   9  -7 13182.6 1000.65   7
   0   9  -8 2762.40 512.925   7
   0   9   8 2674.97 499.829   4
   0  10   2 21076.5 1085.46   4
   0  10  -2 20442.7 1075.20   7
   0  10   3 17578.7 1046.21   4
   0  10  -3 16899.2 1003.43   7
   0  10  -4 9272.80 775.009   7
   0  10   4 9780.41 798.033   4
   0  10   5 13018.6 963.960   4
   0  10  -5 13160.8 949.257   7
   0  10   6 7767.04 777.612   4
   0  10  -6 8000.64 801.449   7
   0  10   7 32948.5 1641.70   4
   0  11  -3 18349.5 1117.49   7
   0  11   3 19145.4 1159.90   4
   0  11   4 1148.23 361.587   4
   0  11  -4 1351.13 371.862   7
   0  11  -5 17434.1 1162.03   7
   0  11   5 18645.1 1199.50   4
  -1 -14   1 2983.26 521.132   3
   1 -14   1 2858.50 472.262   3
   1 -14   2 6362.86 697.733   3
   1 -13  -5 1382.28 349.389   5
  -1 -13   5 1313.86 353.055   2
   1 -13  -4 7078.34 689.609   5
   1 -13  -3 3875.45 501.979   5
  -1 -13   3 4579.37 619.435   3
  -1 -13   2 364.937 189.978   3
   1 -13  -1 3090.93 461.253   3
  -1 -13   1 2259.69 427.628   3
   1 -13   0 1881.98 374.753   3
   1 -13   1 3231.70 479.777   3
   1 -13   2 1884.57 414.873   3
   1 -13   3 6365.74 680.346   3
   1 -13   4 2515.70 458.495   2
   1 -12  -6 1773.95 396.340   5
   1 -12  -5 3612.81 530.496   5
  -1 -12   5 4494.03 606.169   3
  -1 -12   4 18008.8 1088.29   1
   1 -12  -4 15524.7 981.060   5
  -1 -12   4 19364.5 1195.21   3
  -1 -12   3 9111.91 716.159   1
   1 -12  -3 8336.49 697.261   5
  -1 -12   3 9763.33 831.650   3
   1 -12  -2 1247.25 278.631   5
  -1 -12   2 1735.33 325.435   1
  -1 -12   2 1884.83 381.639   3
  -1 -12   1 7883.69 611.950   1
   1 -12  -1 8356.43 697.009   3
   1 -12  -1 8672.80 667.636   5
  -1 -12   0 3834.86 418.819   1
   1 -12   0 3924.88 489.694   3
   1 -12   0 4933.02 490.958   5
   1 -12   1 39179.8 1513.91   3
   1 -12   2 4706.60 530.881   2
   1 -12   2 4742.34 574.340   3
   1 -12   3 8150.57 743.134   3
   1 -12   3 8902.04 749.984   2
  -1 -12  -3 7571.93 633.733   5
   1 -12   4 6288.71 670.787   3
  -1 -12  -4 5004.85 568.027   5
   1 -12   4 5538.45 632.761   2
   1 -12   5 6020.00 684.126   3
  -1 -12  -5 5666.73 632.071   5
   1 -12   5 6381.83 727.501   2
  -1 -11   6 19503.1 1199.88   3
   1 -11  -6 17095.9 1086.46   5
  -1 -11   5 15667.2 1056.68   3
  -1 -11   5 14528.7 989.183   1
   1 -11  -5 12055.5 887.383   5
  -1 -11   4 12409.6 922.958   3
   1 -11  -4 10024.9 761.687   5
  -1 -11   4 11289.8 823.561   1
  -1 -11   3 656.686 236.953   1
  -1 -11   3 791.891 277.710   3
   1 -11  -3 407.377 196.269   5
  -1 -11   2 12222.5 874.501   3
  -1 -11   2 11153.9 723.900   1
   1 -11  -2 10944.1 734.461   5
  -1 -11   1 30339.3 1004.79   2
   1 -11  -1 30034.2 1177.55   5
  -1 -11   1 29995.7 1143.73   1
  -1 -11   0 2638.38 311.233   5
   1 -11   0 3395.04 446.822   3
   1 -11   0 3227.00 332.280   1
   1 -11   0 2864.96 378.412   5
   1 -11   0 3088.25 331.346   2
  -1 -11   0 3034.88 366.770   1
  -1 -11  -1 11844.9 677.611   5
  -1 -11  -1 10781.4 693.555   1
   1 -11   1 12501.7 727.542   2
   1 -11   1 11912.3 814.722   3
   1 -11   1 11435.8 661.294   1
   1 -11   1 11847.4 713.984   5
  -1 -11  -2 41313.0 1336.78   5
   1 -11   2 45558.8 1578.39   3
   1 -11   2 45554.9 1493.77   2
   1 -11   2 47005.7 1439.04   5
   1 -11   2 41947.7 1394.64   1
  -1 -11  -2 38800.6 1327.09   1
  -1 -11  -3 21856.7 1043.33   5
   1 -11   3 24162.4 1197.03   3
   1 -11   3 21948.0 1078.68   1
   1 -11   3 24102.2 1172.19   2
   1 -11   4 630.047 273.735   3
  -1 -11  -4 402.528 208.140   5
   1 -11   4 256.389 197.468   2
  -1 -11  -5 21160.3 1152.41   5
   1 -11   5 25206.6 1374.61   2
   1 -11   5 25093.0 1303.20   3
  -1 -11  -6 12977.4 973.502   5
   1 -10  -7 856.265 337.770   5
  -1 -10   7 1359.05 348.273   3
   1 -10  -6 553.662 253.085   5
  -1 -10   6 787.925 248.922   3
  -1 -10   5 6818.93 675.740   3
  -1 -10   5 5200.15 611.212   1
   1 -10  -5 5384.27 585.658   5
  -1 -10   4 15857.0 978.862   3
  -1 -10   4 13016.7 872.651   1
   1 -10  -4 14113.1 866.823   5
  -1 -10   3 7545.78 675.482   3
  -1 -10   3 8155.44 633.894   1
   1 -10  -3 7240.35 612.623   5
  -1 -10   2 17235.3 655.491   5
  -1 -10   2 16990.7 967.939   3
  -1 -10   2 16172.4 846.203   1
   1 -10  -2 16472.6 647.978   1
   1 -10  -2 18067.5 905.323   5
  -1 -10   1 5814.47 482.113   1
   1 -10  -1 5331.07 377.125   1
  -1 -10   1 6017.29 415.525   5
   1 -10  -1 5437.24 493.902   5
   1 -10  -1 6187.38 405.478   2
   1 -10   0 25390.8 864.948   1
   1 -10   0 27035.7 1108.64   3
   1 -10   0 26996.7 921.902   2
  -1 -10   0 25877.7 982.813   1
   1 -10   0 26967.0 1031.34   5
  -1 -10   0 24482.4 749.820   2
  -1 -10   0 25924.0 886.611   5
   1 -10   1 12646.0 703.209   2
  -1 -10  -1 12034.7 648.001   5
   1 -10   1 12311.5 661.141   1
  -1 -10  -1 12290.0 685.499   1
   1 -10   1 13628.2 732.648   5
   1 -10   1 12650.6 776.446   3
  -1 -10  -2 391.928 201.020   5
   1 -10   2-14.7361 161.326   1
  -1 -10  -2 431.007 177.986   1
   1 -10   2 630.024 215.421   2
   1 -10   2 116.658 190.551   3
   1 -10   3 8174.92 666.978   3
  -1 -10  -3 8006.46 619.898   5
   1 -10   3 7778.22 664.999   2
  -1 -10  -3 6267.20 579.113   1
   1 -10   4 21555.2 1151.23   2
  -1 -10  -4 19702.9 1004.66   5
   1 -10   4 21706.9 1112.29   3
   1 -10   5 9651.32 798.462   3
   1 -10   5 10665.4 871.699   2
  -1 -10  -5 8895.65 729.840   5
   1 -10   6 17662.0 1180.08   2
   1 -10   6 16076.2 1070.82   3
  -1 -10  -7 270.519 240.227   5
   1  -9  -8 15420.9 1071.35   5
  -1  -9   7 47712.1 1805.42   3
   1  -9  -7 42333.4 1680.26   5
  -1  -9   6 19278.6 1088.35   3
   1  -9  -6 17294.9 1020.76   5
   1  -9  -5 4903.34 533.627   5
  -1  -9   5 5469.55 574.139   3
  -1  -9   4 11664.2 803.486   3
   1  -9  -4 10009.9 712.063   5
  -1  -9   4 10788.5 731.576   1
  -1  -9   3 40517.8 1348.97   1
  -1  -9   3 39518.2 958.275   5
   1  -9  -3 38066.3 1298.16   5
  -1  -9   3 40114.5 1432.69   3
   1  -9  -2 100979. 2063.88   5
  -1  -9   2 98658.5 1542.96   5
  -1  -9   2 95483.4 2015.19   1
  -1  -9   2 98788.4 1504.08   6
   1  -9  -2 99202.2 1551.53   1
   1  -9  -2 99712.7 1269.53   2
   1  -9  -1 5036.18 447.529   5
   1  -9  -1 4919.17 337.548   1
  -1  -9   1 5339.39 438.516   1
  -1  -9   1 5501.66 379.234   5
  -1  -9   1 4881.23 327.247   6
   1  -9  -1 5247.03 353.258   2
   1  -9   0 29501.4 1028.05   5
   1  -9   0 28470.9 871.868   1
   1  -9   0 29723.4 1088.60   3
  -1  -9   0 28271.1 872.647   5
  -1  -9   0 29560.1 1000.38   1
   1  -9   0 30622.6 947.401   2
   1  -9   1 6689.33 480.991   5
   1  -9   1 5988.57 438.388   1
   1  -9   1 6462.84 479.401   2
  -1  -9  -1 6620.13 462.109   5
  -1  -9  -1 5129.85 236.336   2
   1  -9   1 6708.96 539.584   3
  -1  -9  -1 6410.08 462.865   1
  -1  -9  -2 13622.4 708.548   1
   1  -9   2 14396.6 804.152   3
   1  -9   2 15138.8 805.761   2
  -1  -9  -2 14167.5 725.603   5
  -1  -9  -3 69.9387 152.374   5
  -1  -9  -3 287.786 183.019   1
   1  -9   3 591.327 243.327   2
   1  -9   3 35.3672 176.833   3
   1  -9   4 20464.9 1040.92   3
  -1  -9  -4 20373.5 993.033   5
  -1  -9  -5 7950.02 681.638   5
   1  -9   5 8708.37 714.841   3
   1  -9   6 6654.80 675.381   3
  -1  -9  -6 6145.33 639.447   5
  -1  -9  -7 7842.27 764.105   5
   1  -9   7 8032.91 774.042   3
   1  -9   7 8988.05 881.983   2
   1  -8  -8 532.563 265.291   5
  -1  -8   8 347.514 247.174   3
   1  -8  -7 8093.13 738.530   5
  -1  -8   7 8594.50 752.170   3
   1  -8  -6 6074.44 593.507   5
  -1  -8   6 6681.48 628.856   3
   1  -8  -5 6689.15 598.933   5
  -1  -8   5 6637.88 610.986   3
   1  -8  -4 37503.5 1301.62   5
  -1  -8   4 40739.3 1402.08   3
  -1  -8   3 25169.2 726.388   6
  -1  -8   3 23613.9 997.735   1
   1  -8  -3 27120.9 836.024   1
   1  -8  -3 25271.0 1025.65   5
  -1  -8   3 27445.4 1120.84   3
   1  -8  -2 7410.59 388.697   1
   1  -8  -2 6964.04 300.369   2
  -1  -8   2 6990.63 370.400   5
   1  -8  -2 6742.40 503.884   5
  -1  -8   2 6889.98 513.280   1
  -1  -8   2 7378.62 579.854   3
  -1  -8   2 7168.25 368.978   6
  -1  -8   1 7579.34 496.444   1
  -1  -8   1 7764.27 407.761   5
  -1  -8   1 7591.37 386.006   6
   1  -8  -1 7226.33 500.972   5
   1  -8  -1 7390.69 391.761   2
   1  -8  -1 7860.03 397.602   1
   1  -8   0 58661.5 1393.22   5
   1  -8   0 56526.2 1178.40   1
  -1  -8   0 58217.7 1191.43   5
  -1  -8   0 56834.6 1318.37   1
   1  -8   0 59804.5 1303.41   2
  -1  -8  -1 45268.1 1175.31   1
   1  -8   1 42804.9 1116.89   1
   1  -8   1 45697.6 1224.78   2
  -1  -8  -1 45157.3 1119.25   5
   1  -8   1 47382.0 1313.56   3
  -1  -8  -2 1502.14 246.906   1
  -1  -8  -2 1397.21 255.972   5
   1  -8   2 1666.93 287.221   3
   1  -8   2 1537.95 261.094   2
   1  -8   3 29453.9 1118.25   3
  -1  -8  -3 26704.3 784.728   7
  -1  -8  -3 28595.9 1046.93   5
  -1  -8  -4 32521.4 1214.11   5
   1  -8   4 33178.0 1263.28   3
   1  -8   5 12344.8 819.374   3
  -1  -8  -5 10793.6 759.240   5
   1  -8   6 10397.9 797.964   3
  -1  -8  -6 9124.50 755.920   5
   1  -8   7 17747.1 1100.41   3
  -1  -8  -7 14758.4 1030.52   5
  -1  -8  -8 10379.1 912.144   5
   1  -7  -9 3976.25 572.714   5
  -1  -7   9 3606.95 553.242   3
   1  -7  -8 2762.90 465.236   5
  -1  -7   8 3203.88 503.599   3
   1  -7  -7 17582.6 1021.23   5
  -1  -7   7 18156.3 1035.71   3
   1  -7  -6 1092.23 309.771   5
  -1  -7   6 646.395 232.597   3
  -1  -7   5 35535.1 927.013   5
   1  -7  -5 34382.0 1265.06   5
   1  -7  -5 33210.1 875.091   7
   1  -7  -4 24536.7 1001.49   5
  -1  -7   4 26870.7 1082.79   3
   1  -7  -4 24296.9 784.671   7
   1  -7  -3 28265.4 863.994   1
   1  -7  -3 30565.5 1068.89   5
   1  -7  -3 29031.4 897.097   7
  -1  -7   3 30867.8 755.975   6
  -1  -7   3 31496.2 1135.13   3
   1  -7  -2 123158. 2061.90   5
  -1  -7   2 121304. 1527.61   5
  -1  -7   2 125459. 1517.39   6
   1  -7  -2 122704. 1308.34   2
  -1  -7   2 121280. 2045.60   1
   1  -7  -2 120192. 1516.03   1
   1  -7  -1 124101. 1568.50   2
   1  -7  -1 119978. 1945.17   5
   1  -7  -1 119931. 1516.82   1
  -1  -7   1 118078. 1891.33   1
  -1  -7   1 122331. 1496.22   6
  -1  -7   1 120307. 1547.29   5
   1  -7   0 54246.3 1240.10   5
   1  -7   0 52202.8 1175.87   6
  -1  -7   0 52098.0 1180.82   1
   1  -7   0 55127.7 1154.87   2
   1  -7   0 52918.4 1076.69   1
  -1  -7   0 53608.6 1079.05   5
  -1  -7  -1 36841.1 990.528   1
   1  -7   1 36494.6 1080.64   3
   1  -7   1 36252.4 1051.92   2
  -1  -7  -1 35657.4 929.821   5
  -1  -7  -1 35707.9 961.956   7
  -1  -7  -2 17592.7 636.802   7
  -1  -7  -2 17727.5 741.453   5
   1  -7   2 18455.9 812.548   3
  -1  -7  -2 16652.7 707.389   1
   1  -7   2 18286.9 690.351   4
   1  -7   3 55605.2 1155.87   4
   1  -7   3 55069.1 1485.22   3
  -1  -7  -3 56917.4 1436.95   5
  -1  -7  -3 54787.2 1011.10   7
   1  -7   4 26068.1 1064.72   3
  -1  -7  -4 26723.3 1066.41   5
   1  -7   4 26035.4 737.579   4
  -1  -7  -5 22476.2 1056.25   5
   1  -7   5 21811.6 1051.16   3
   1  -7   6 60414.6 1835.56   3
  -1  -7  -6 59850.4 1834.87   5
  -1  -7  -7 7649.92 721.235   5
   1  -7   7 7928.18 714.568   3
  -1  -7  -8 7790.54 767.946   5
   1  -7   8 8970.60 785.969   3
  -1  -6   9 9407.45 818.340   3
   1  -6  -9 9246.85 836.406   5
  -1  -6   8 39556.2 1562.88   3
   1  -6  -8 36172.5 1505.62   5
   1  -6  -7 772.209 290.706   5
  -1  -6   7 860.238 281.464   3
   1  -6  -6 52080.0 1585.73   5
  -1  -6   6 50443.0 1558.34   3
   1  -6  -5 50585.7 1459.88   5
  -1  -6   5 52317.3 1508.62   3
  -1  -6   5 51006.6 1105.01   5
   1  -6  -4 10981.6 485.193   7
   1  -6  -4 11904.8 670.254   5
  -1  -6   4 12134.9 689.788   3
  -1  -6   3 23793.8 918.930   3
  -1  -6   3 22568.5 771.561   4
   1  -6  -3 22809.5 870.483   5
  -1  -6   3 23092.8 619.240   6
   1  -6  -3 22231.5 720.573   7
   1  -6  -2 60051.8 1335.41   5
  -1  -6   2 56817.6 1289.01   1
  -1  -6   2 62368.9 951.838   6
   1  -6  -2 60794.0 823.027   2
   1  -6  -2 60612.1 936.824   1
   1  -6  -2 61603.5 1272.21   7
  -1  -6   1 9353.57 349.349   6
   1  -6  -1 8838.90 376.802   2
  -1  -6   1 9994.62 495.694   1
   1  -6  -1 9234.98 489.216   5
   1  -6  -1 9480.74 515.834   7
   1  -6  -1 9115.40 356.769   1
  -1  -6   1 9541.64 371.152   5
   1  -6   0 54412.4 1092.60   2
  -1  -6   0 55957.6 1006.18   5
   1  -6   0 56342.6 1198.14   4
  -1  -6   0 55736.1 1143.78   1
   1  -6   0 51694.0 991.525   1
  -1  -6   0 55565.8 1176.82   7
   1  -6   1 10385.2 496.212   6
  -1  -6  -1 10708.6 503.097   1
   1  -6   1 10224.8 526.459   3
   1  -6   1 10170.1 531.662   2
  -1  -6  -1 9958.83 467.872   7
   1  -6   1 9667.87 477.262   4
  -1  -6  -1 10445.4 472.349   5
   1  -6   2 18343.9 755.920   3
   1  -6   2 18879.1 697.286   6
   1  -6   2 18577.5 625.868   4
  -1  -6  -2 18213.3 575.202   7
  -1  -6  -2 18043.5 694.292   5
  -1  -6  -2 16904.3 686.593   1
  -1  -6  -3 13075.8 663.581   5
   1  -6   3 13139.2 507.067   4
  -1  -6  -3 13501.8 429.107   7
   1  -6   3 13615.1 680.267   3
   1  -6   4 20305.0 893.686   3
  -1  -6  -4 20349.0 893.595   5
   1  -6   4 20050.1 568.822   4
   1  -6   5 20339.2 969.351   3
  -1  -6  -5 20033.2 971.404   5
  -1  -6  -6 13609.6 871.333   5
   1  -6   6 14379.0 889.783   3
   1  -6   7 9610.79 765.735   3
  -1  -6  -7 10411.0 826.227   5
   1  -6   8 11974.8 894.384   3
  -1  -6  -8 11971.3 921.213   5
   1  -5  -9 926.801 310.466   5
  -1  -5   9 203.842 194.750   3
   1  -5  -8 17471.0 1022.18   5
  -1  -5   8 19576.8 1065.68   3
   1  -5  -7 66899.6 1869.54   5
  -1  -5   7 63855.0 1223.37   4
  -1  -5   7 69021.5 1881.19   3
  -1  -5   6 1676.42 307.289   3
   1  -5  -6 1450.56 313.001   5
  -1  -5   5 56048.5 1474.08   3
  -1  -5   5 55031.2 1136.26   5
   1  -5  -5 56161.8 1493.43   5
   1  -5  -4 5387.99 450.712   5
   1  -5  -4 5917.74 371.122   3
  -1  -5   4 5833.99 326.621   5
   1  -5  -3 66815.7 1418.15   5
   1  -5  -3 63631.8 1110.82   7
   1  -5  -2 27366.4 753.809   7
   1  -5  -2 30082.2 574.517   1
   1  -5  -2 28958.8 860.651   5
  -1  -5   2 27801.9 801.425   4
   1  -5  -2 29111.2 511.865   2
  -1  -5   2 28832.1 583.207   6
  -1  -5   1 1011.78 187.325   7
  -1  -5   1 1104.89 135.560   5
   1  -5  -1 956.363 182.839   7
   1  -5  -1 1400.87 150.500   2
   1  -5  -1 1063.32 209.738   5
   1  -5  -1 1015.48 190.673   4
  -1  -5   1 990.845 186.890   4
  -1  -5   1 908.123 111.589   6
   1  -5   0 5750.74 346.894   4
   1  -5   0 5586.22 391.352   7
  -1  -5   0 5665.26 277.956   5
   1  -5   0 6505.92 356.518   2
  -1  -5   0 5707.97 349.269   7
  -1  -5   0 6933.14 380.426   1
  -1  -5   0 5949.43 401.431   4
   1  -5   1 184141. 2081.40   6
   1  -5   1 175367. 1955.37   4
   1  -5   1 177729. 2137.13   3
  -1  -5  -1 181838. 1892.13   7
  -1  -5  -1 179189. 2028.35   1
  -1  -5  -1 181848. 1959.25   5
   1  -5   2 38837.9 955.157   6
   1  -5   2 37608.7 1006.92   3
  -1  -5  -2 36933.1 949.099   5
  -1  -5  -2 36914.6 711.124   7
   1  -5   2 36014.3 784.760   4
  -1  -5  -3 70441.7 1462.16   5
   1  -5   3 71066.3 1484.55   3
   1  -5   3 71652.7 1034.07   4
   1  -5   4 61495.0 875.149   4
   1  -5   4 64197.5 1543.87   3
  -1  -5  -4 63878.8 1528.92   5
   1  -5   5 8248.70 605.722   3
  -1  -5  -5 7256.22 586.056   5
   1  -5   5 7139.15 233.529   4
   1  -5   5 7141.49 249.014   4
  -1  -5  -6 21416.0 1054.85   5
   1  -5   6 22461.8 1043.22   3
  -1  -5  -7 17165.9 1020.90   5
   1  -5   7 16825.5 970.654   3
  -1  -5  -8 19422.3 1141.86   5
   1  -5   8 21920.7 1185.18   3
   1  -5   9 3674.61 559.452   3
  -1  -4  10 5077.66 605.971   3
   1  -4 -10 5231.82 624.436   5
  -1  -4   9 3434.82 474.923   3
   1  -4  -9 2647.32 452.853   5
   1  -4  -8 5406.99 569.492   5
  -1  -4   8 4826.50 333.107   4
  -1  -4   8 4206.28 468.733   3
   1  -4  -7 33100.2 1269.56   5
  -1  -4   7 30921.8 818.130   4
  -1  -4   7 33927.8 1264.01   3
   1  -4  -6 1843.99 312.560   5
  -1  -4   6 1789.31 300.545   3
  -1  -4   5 56656.3 1139.08   5
   1  -4  -5 58548.9 1453.98   5
  -1  -4   4 35219.7 778.515   5
   1  -4  -4 34375.8 826.734   3
   1  -4  -3 274319. 2397.20   3
  -1  -4   3 276517. 2879.59   7
   1  -4  -3 270451. 2834.68   4
   1  -4  -2 31896.1 854.780   4
  -1  -4   2 33601.7 868.255   7
   1  -4  -2 31856.3 864.724   5
   1  -4  -2 32450.9 509.328   2
   1  -4  -2 32147.1 566.499   1
  -1  -4   2 33584.7 559.155   6
   1  -4  -1 4888.11 326.254   5
   1  -4  -1 4301.95 284.981   4
  -1  -4   1 4251.58 180.440   6
   1  -4  -1 4215.53 217.309   2
  -1  -4   1 3943.45 284.010   4
  -1  -4   1 4532.43 304.313   1
  -1  -4   1 4458.25 188.519   5
  -1  -4   1 4042.92 293.997   7
   1  -4  -1 4101.98 277.323   7
   1  -4  -1 4437.46 188.302   1
  -1  -4   0 112295. 1432.85   1
  -1  -4   0 112036. 1600.29   4
   1  -4   0 111791. 1406.23   4
   1  -4   0 113759. 1408.63   2
   1  -4   0 115148. 1610.97   7
  -1  -4   0 114229. 1407.00   7
  -1  -4   0 111346. 1204.15   5
  -1  -4  -1 188868. 1924.27   5
  -1  -4  -1 190691. 2255.04   4
   1  -4   1 188532. 1812.58   4
   1  -4   1 191702. 2022.30   6
  -1  -4  -1 195216. 2010.68   1
  -1  -4  -1 190963. 1750.56   7
   1  -4   1 188032. 2042.79   3
   1  -4   1 190852. 2263.11   7
   1  -4   2 770.381 156.101   6
   1  -4   2 534.368 134.738   3
  -1  -4  -2 891.714 107.773   7
  -1  -4  -2 865.662 187.085   5
   1  -4   2 917.486 128.079   4
  -1  -4  -2 943.241 193.202   4
   1  -4   2 786.569 156.296   7
   1  -4   3 116868. 1851.07   3
  -1  -4  -3 121275. 1849.82   5
   1  -4   3 119140. 1755.56   6
   1  -4   4 79698.3 1638.01   3
  -1  -4  -4 83538.7 1693.60   5
   1  -4   5 63817.8 1584.66   3
   1  -4   5 49657.4 542.657   4
   1  -4   5 47715.5 575.709   4
  -1  -4  -5 66223.6 1639.38   5
  -1  -4  -6 2532.94 393.034   5
   1  -4   6 2737.36 374.149   3
   1  -4   7 10454.7 748.350   3
  -1  -4  -7 10064.4 758.599   5
  -1  -4  -8 1400.86 310.299   5
   1  -4   8 1787.32 369.088   3
   1  -4   9 483.190 272.253   3
  -1  -3  10 4891.49 620.573   3
   1  -3 -10 5207.86 643.760   5
   1  -3  -9 11896.9 858.515   5
  -1  -3   9 11381.1 833.818   3
  -1  -3   8 3487.65 305.043   4
  -1  -3   8 2394.41 355.827   3
   1  -3  -8 3090.09 449.478   5
  -1  -3   7 52731.9 1068.53   4
  -1  -3   7 54833.8 1567.73   3
   1  -3  -7 57533.6 1630.18   5
  -1  -3   6 46206.6 1339.71   3
  -1  -3   6 45673.4 945.159   4
   1  -3  -6 48269.3 1378.11   5
   1  -3  -5 89217.3 1500.28   3
  -1  -3   5 92532.4 1485.92   5
  -1  -3   4 5911.49 320.036   5
   1  -3  -4 6230.04 351.681   3
   1  -3  -4 5977.88 380.568   4
  -1  -3   3 216405. 1827.43   5
  -1  -3   3 216555. 2328.64   7
   1  -3  -3 215764. 1944.49   3
   1  -3  -3 214702. 2261.07   4
  -1  -3   2 212901. 2136.29   7
   1  -3  -2 215802. 1585.60   2
   1  -3  -2 216088. 2127.75   4
   1  -3  -1 71676.4 655.630   1
   1  -3  -1 73043.4 1062.27   4
  -1  -3   1 71909.0 658.515   5
  -1  -3   1 73260.0 1097.26   1
  -1  -3   1 73733.6 1067.43   7
  -1  -3   1 69281.3 639.846   6
   1  -3  -1 74569.5 862.116   2
  -1  -3   0 88144.1 919.016   5
  -1  -3   0 91417.7 1159.68   1
  -1  -3   0 89662.3 1258.05   4
   1  -3   0 87206.0 1061.53   3
   1  -3   0 90047.2 1255.49   7
   1  -3   0 90198.7 1078.12   4
  -1  -3   0 93638.4 1084.44   7
   1  -3   0 88495.4 1131.26   2
  -1  -3  -1 465590. 3334.48   5
  -1  -3  -1 479845. 3643.24   4
  -1  -3  -1 468046. 3457.72   1
   1  -3   1 468022. 3418.39   3
  -1  -3  -1 476259. 2923.16   7
   1  -3   1 472807. 2998.25   4
   1  -3   1 477718. 3455.13   6
   1  -3   2 233469. 2344.44   3
   1  -3   2 224944. 1640.51   4
   1  -3   2 243218. 2347.65   6
   1  -3   2 230401. 2430.18   7
  -1  -3  -2 220091. 2563.82   1
  -1  -3  -2 240052. 2357.21   3
  -1  -3  -2 241806. 2468.88   4
  -1  -3  -2 231430. 2339.02   5
  -1  -3  -3 35362.0 966.360   5
  -1  -3  -3 35357.5 896.230   4
  -1  -3  -3 35234.6 897.229   3
   1  -3   3 34455.7 896.589   6
   1  -3   3 36214.5 942.401   7
  -1  -3  -4 4626.55 394.314   5
  -1  -3  -4 4467.45 346.949   4
   1  -3   4 4089.32 136.208   4
   1  -3   5 16894.8 789.582   3
  -1  -3  -5 17699.1 832.654   5
   1  -3   6 65068.7 1671.89   3
  -1  -3  -6 68460.2 1781.71   5
   1  -3   7 14577.8 866.762   3
  -1  -3  -7 14184.1 874.738   5
   1  -3   8 18617.4 1073.55   3
  -1  -3  -9 69.5875 226.554   6
   1  -3   9 98.5018 252.877   3
   1  -2 -10 20784.4 1214.44   5
  -1  -2  10 21178.6 1175.48   3
  -1  -2   9 25079.4 1209.49   3
   1  -2  -9 24511.0 1222.76   5
  -1  -2   8 24729.8 794.999   4
  -1  -2   8 24691.4 1100.03   3
   1  -2  -8 22901.7 690.570   7
   1  -2  -7 4093.15 278.860   7
   1  -2  -7 5246.44 500.874   5
  -1  -2   7 5319.72 348.983   4
  -1  -2   7 4107.16 427.877   3
   1  -2  -6 90949.7 1839.00   5
  -1  -2   6 87390.1 1336.26   4
  -1  -2   6 88861.8 1796.28   3
  -1  -2   5 73649.2 1336.32   5
   1  -2  -5 73262.3 1341.41   4
   1  -2  -5 73209.5 1369.97   3
  -1  -2   5 72401.5 1135.29   4
  -1  -2   4 2939.92 241.972   5
   1  -2  -4 2602.46 218.689   3
   1  -2  -4 2493.73 229.330   4
   1  -2  -3 103910. 1355.73   4
   1  -2  -3 106072. 1237.22   3
  -1  -2   3 101451. 1156.67   5
  -1  -2   2 123816. 1022.71   5
   1  -2  -2 123492. 1381.16   4
   1  -2  -2 124987. 1106.40   3
   1  -2  -1 205636. 1505.04   2
  -1  -2   1 204255. 1789.24   1
   1  -2  -1 203238. 1706.51   4
  -1  -2   0 217784. 1478.35   2
  -1  -2   0 227964. 1825.44   1
   1  -2   0 216039. 1590.06   3
   1  -2   0 218827. 1803.78   6
   1  -2   0 223227. 1607.66   4
   1  -2   0 218404. 1865.76   7
  -1  -2   0 218781. 1876.33   4
  -1  -2   0 220030. 1493.49   5
   1  -2   1 53514.2 902.636   7
  -1  -2  -1 49137.2 787.144   5
  -1  -2  -1 52242.5 848.604   1
  -1  -2  -1 52337.6 873.668   4
   1  -2   1 50977.0 521.982   4
   1  -2   1 53072.7 848.827   6
  -1  -2  -2 127960. 1536.04   4
  -1  -2  -2 128068. 1571.18   3
   1  -2   2 127484. 1559.71   6
   1  -2   2 128686. 1572.90   7
  -1  -2  -3 36443.2 885.982   3
  -1  -2  -3 36648.2 827.254   4
   1  -2   3 38741.4 884.219   7
  -1  -2  -4 2517.73 237.161   4
   1  -2   4 2270.39 235.564   7
   1  -2   4 2027.37 110.344   4
   1  -2   5 52430.5 1355.20   3
  -1  -2  -5 50262.5 1072.03   4
   1  -2   5 50669.1 1130.03   7
  -1  -2  -5 51814.8 1390.27   5
   1  -2   6 66340.3 909.931   4
   1  -2   6 69637.6 1719.60   3
   1  -2   7 2383.33 382.034   3
   1  -2   7 1859.79 163.898   4
   1  -2   8 2877.78 433.502   3
  -1  -2  -9 14023.6 983.594   6
   1  -2   9 14977.8 990.579   3
  -1  -1  10 24540.8 1222.76   3
  -1  -1   9 1838.88 266.170   4
  -1  -1   9 1806.48 359.019   3
   1  -1  -9 1636.75 318.829   5
  -1  -1   8 10646.5 723.012   3
   1  -1  -8 10146.7 708.681   5
  -1  -1   8 10003.1 528.074   4
   1  -1  -8 9693.71 493.445   7
  -1  -1   7 55997.4 1173.11   4
   1  -1  -7 58070.6 1140.14   7
   1  -1  -7 60714.0 1586.09   5
  -1  -1   7 57503.1 1521.77   3
   1  -1  -6 40881.9 871.128   7
  -1  -1   6 41453.2 1162.91   3
  -1  -1   6 41504.2 928.753   4
  -1  -1   5 17497.7 545.611   4
   1  -1  -5 17860.4 676.626   3
  -1  -1   5 17477.9 662.979   5
   1  -1  -5 17651.0 600.444   4
   1  -1  -4 35681.4 820.157   3
  -1  -1   4 36285.7 722.180   4
   1  -1  -4 36017.0 795.663   4
  -1  -1   4 35168.7 818.718   5
  -1  -1   3 220926. 1945.94   5
   1  -1  -3 226143. 1963.40   3
   1  -1  -3 228279. 2029.40   4
   1  -1  -2 791402. 4323.46   3
  -1  -1   2 781950. 4332.18   5
   1  -1  -2 794643. 4616.14   4
   1  -1  -1 90018.4 891.311   4
   1  -1   0 999999. 4949.80   4
  -1  -1   0 949628. 5019.87   2
  -1  -1  -1 4217.48 217.688   3
  -1  -1  -1 3828.21 185.308   2
   1  -1   1 4438.25 225.998   6
  -1  -1  -1 4014.67 205.196   4
   1  -1   1 4161.84 218.312   7
   1  -1   2 566708. 3693.97   7
  -1  -1  -2 567418. 3606.63   4
  -1  -1  -2 577102. 3907.57   3
  -1  -1  -3 132320. 1438.04   4
   1  -1   3 138655. 1793.97   5
   1  -1   3 130953. 1061.14   4
  -1  -1  -3 140687. 1810.33   3
   1  -1   3 140608. 1557.47   7
   1  -1   4 20338.0 588.091   7
   1  -1   4 19742.7 426.398   4
  -1  -1  -4 19285.2 546.971   4
  -1  -1  -5 25660.0 684.960   4
   1  -1   5 25796.1 576.499   4
   1  -1   5 25432.5 703.469   7
   1  -1   6 69557.8 1083.41   4
  -1  -1  -6 66173.8 1226.27   4
   1  -1   6 68205.7 1677.23   3
   1  -1   7 2226.53 380.802   3
   1  -1   7 2279.72 217.200   4
  -1  -1  -7 1825.19 351.713   6
   1  -1   8 36326.7 1415.50   3
  -1  -1  -8 36627.7 1477.25   6
   1  -1   9 9801.34 814.115   3
  -1  -1  -9 10370.2 850.796   6
   1  -1  10 26727.3 1424.99   2
  -1   0  11 277.066 220.940   3
   1   0 -10 6688.62 669.071   6
  -1   0  10 6105.80 623.957   3
  -1   0   9 259.103 190.679   3
   1   0  -9 190.307 135.571   7
  -1   0   9 326.068 179.156   4
  -1   0   8 103.680 183.205   3
   1   0  -8-117.248 225.676   5
   1   0  -8-90.9267 131.372   7
  -1   0   8-92.2324 185.800   4
  -1   0   7 75294.6 1743.33   3
  -1   0   7 73890.9 1431.36   4
   1   0  -7 75647.3 1428.95   7
  -1   0   6 7995.63 522.159   3
   1   0  -6 8630.62 537.524   5
  -1   0   6 8071.65 428.652   4
   1   0  -6 7986.74 421.610   7
   1   0  -5 274.957 122.026   7
  -1   0   5 277.642 146.127   4
  -1   0   4 36660.1 869.831   5
  -1   0   4 37353.0 761.630   4
   1   0  -4 38399.5 878.548   3
  -1   0   3 131974. 1522.05   5
  -1   0   3 137542. 1408.56   4
   1   0  -3 133345. 1478.61   3
  -1   0   2 59159.4 802.840   5
   1   0  -2 57503.0 745.743   3
   1   0   1 53662.5 748.513   6
  -1   0  -1 56052.9 768.215   3
  -1   0  -1 54154.3 555.924   4
   1   0   2 47055.7 859.910   5
   1   0   2 47766.5 607.348   4
  -1   0  -2 47070.8 579.638   4
  -1   0  -2 47808.6 861.519   3
   1   0   2 45924.8 627.570   7
   1   0   3 240038. 1883.60   7
  -1   0  -3 242131. 1923.49   7
   1   0   3 245940. 2499.37   5
   1   0   3 244471. 1903.93   4
  -1   0  -3 246112. 2500.45   3
  -1   0  -3 236688. 1786.57   4
   1   0   4 16187.8 472.271   4
  -1   0  -4 16058.2 467.470   7
  -1   0  -4 15955.8 426.804   4
   1   0   5 22251.0 631.389   4
  -1   0  -5 22828.0 578.842   4
  -1   0  -5 22757.4 611.856   7
  -1   0  -6 175.297 115.853   7
   1   0   6 71.8263 115.803   4
   1   0   6 277.848 192.424   3
  -1   0  -6-215.022 189.909   6
   1   0   7 122970. 2433.68   3
   1   0   7 125686. 1798.91   4
  -1   0  -7 125330. 2496.79   6
   1   0   8 17303.3 975.219   3
  -1   0  -8 17886.3 1014.02   6
  -1   0  -9 1796.45 396.477   6
   1   0   9 1528.08 367.876   3
   1   0  10 600.898 252.143   2
  -1   1  11 18365.5 1136.08   3
  -1   1  10 25205.0 1230.74   3
   1   1 -10 24010.4 1258.93   6
   1   1  -9 1251.93 246.913   7
  -1   1   9 1306.66 255.536   4
  -1   1   9 1645.08 332.866   3
   1   1  -9 1353.81 327.304   6
  -1   1   8 10196.2 690.817   3
   1   1  -8 10269.3 597.139   7
  -1   1   8 10723.3 617.853   4
  -1   1   7 55291.4 1440.32   3
  -1   1   7 57941.3 1341.58   4
   1   1  -7 57665.0 1331.40   7
   1   1  -6 43313.4 1152.51   5
   1   1  -6 41604.9 1048.38   7
  -1   1   6 41933.5 1043.94   4
  -1   1   6 42180.1 1128.56   3
   1   1  -5 18062.9 627.776   7
  -1   1   5 18607.9 627.872   4
  -1   1   4 35081.1 834.970   3
   1   1  -4 34369.9 801.071   7
  -1   1   4 33767.3 883.054   5
   1   1  -4 34935.2 891.857   3
  -1   1   4 35346.6 796.611   4
   1   1  -4 36531.3 830.433   5
  -1   1   3 226003. 2038.47   4
   1   1  -3 230558. 1973.35   5
   1   1  -3 229868. 2054.62   7
  -1   1   3 226932. 2236.34   5
   1   1  -3 222142. 2164.55   3
  -1   1   2 765828. 4704.78   5
   1   1  -2 769078. 4638.18   3
  -1   1  -1 4800.29 229.826   3
   1   1   1 4113.03 216.308   5
  -1   1  -2 566503. 3681.81   7
   1   1   2 561530. 3629.32   2
   1   1   2 566384. 3924.32   5
   1   1   2 562283. 3639.91   4
  -1   1  -2 572397. 3975.32   3
  -1   1  -3 143400. 1611.53   7
  -1   1  -3 143840. 1883.30   3
   1   1   3 137398. 1532.42   4
   1   1   3 135449. 1789.58   5
  -1   1  -4 21223.6 635.308   7
   1   1   4 20745.6 615.249   4
   1   1   5 27412.1 774.144   4
  -1   1  -5 28072.0 794.031   7
   1   1   6 66473.2 1320.85   4
   1   1   6 66156.2 1623.91   3
  -1   1  -6 67336.5 1659.78   6
  -1   1  -6 67680.0 1319.57   7
   1   1   7 1620.57 248.638   4
   1   1   7 1967.56 363.710   3
  -1   1  -7 1748.27 342.626   6
  -1   1  -7 1766.31 249.036   7
   1   1   8 36509.5 1414.68   3
  -1   1  -8 39567.2 1517.43   6
   1   1   8 39653.5 1146.85   4
   1   1   9 11319.3 820.361   2
  -1   1  -9 11431.4 909.321   6
   1   1   9 9843.50 803.634   3
  -1   2  11 3170.52 503.963   3
   1   2 -10 20079.5 1147.78   6
  -1   2  10 20525.4 1015.59   4
  -1   2  10 19124.7 1086.78   3
   1   2  -9 21959.4 1100.04   6
  -1   2   9 21163.8 1055.41   3
  -1   2   9 23717.9 1027.45   4
   1   2  -9 22946.0 1002.33   7
  -1   2   8 26542.3 1090.47   3
   1   2  -8 26584.5 1012.50   7
   1   2  -8 27498.9 1128.15   6
  -1   2   8 27156.1 1028.20   4
  -1   2   7 4913.37 453.907   3
   1   2  -7 4098.62 425.012   6
   1   2  -7 5014.46 434.303   7
  -1   2   7 5217.44 447.939   4
  -1   2   6 88647.7 1664.16   3
   1   2  -6 92540.9 1708.19   7
  -1   2   6 91182.4 1680.79   4
  -1   2   5 73994.9 1399.81   4
   1   2  -5 75587.1 1427.55   7
  -1   2   4 2793.20 241.287   3
   1   2  -4 2521.25 270.948   3
  -1   2   4 2844.40 280.839   5
  -1   2   4 2426.62 253.960   4
   1   2  -4 2757.91 278.441   7
  -1   2   3 107652. 1234.29   3
  -1   2   3 107830. 1559.66   5
   1   2  -2 124093. 1061.33   6
  -1   2   2 124654. 1498.22   5
  -1   2   2 121331. 1081.76   2
  -1   2   1 206636. 1540.06   2
  -1   2   0 220777. 1820.07   2
   1   2   0 218543. 1492.82   5
  -1   2   0 214246. 1616.03   3
   1   2   1 49750.8 516.979   7
  -1   2  -1 53032.9 835.553   3
  -1   2  -1 50646.3 534.039   4
   1   2   1 51442.1 513.645   2
   1   2   1 50436.1 784.415   5
  -1   2  -2 128262. 1599.58   3
  -1   2  -2 129002. 1565.70   7
   1   2   2 128068. 1547.73   4
   1   2   2 125281. 1166.88   2
   1   2   2 126585. 1566.25   5
  -1   2  -3 36071.0 940.302   3
  -1   2  -3 38722.8 907.777   7
   1   2   3 38027.2 873.613   4
   1   2   3 36215.8 921.159   5
   1   2   3 37013.1 728.651   2
   1   2   4 1958.39 229.111   4
  -1   2  -4 2588.44 273.108   7
  -1   2  -5 51305.9 1340.50   6
  -1   2  -5 52582.9 1210.68   7
   1   2   5 49733.7 1155.20   4
   1   2   5 50337.9 1301.13   3
   1   2   6 71126.3 1486.42   4
  -1   2  -6 69349.0 1708.94   6
   1   2   6 69323.7 1673.76   3
  -1   2  -6 71304.1 1488.03   7
  -1   2  -7 2034.75 361.627   6
   1   2   7 1453.60 310.117   3
  -1   2  -7 1921.71 282.248   7
   1   2   7 1772.46 274.056   4
   1   2   8 2666.81 429.959   3
  -1   2  -8 3050.93 432.619   6
   1   2   8 3101.36 430.438   2
  -1   2  -8 2803.72 345.400   7
   1   2   8 3342.90 397.314   4
  -1   2  -9 14599.5 978.283   6
   1   2   9 14364.9 961.140   3
  -1   3  11 20285.5 1195.94   3
  -1   3  10 4770.21 530.852   4
   1   3 -10 5080.85 607.702   6
  -1   3  10 4175.57 531.884   3
   1   3 -10 4788.12 540.174   7
  -1   3   9 11520.2 760.683   4
   1   3  -9 11135.5 790.919   6
   1   3  -9 11054.5 746.896   7
  -1   3   9 10731.6 766.374   3
   1   3  -8 3669.69 431.699   6
  -1   3   8 3269.86 404.604   3
  -1   3   8 3533.45 419.274   4
   1   3  -8 3745.99 421.462   7
   1   3  -7 56191.0 1488.55   7
  -1   3   7 53482.3 1429.83   3
  -1   3   7 55036.4 1455.04   4
   1   3  -7 55247.8 1454.70   6
  -1   3   6 46882.7 1211.47   3
  -1   3   6 48015.9 1273.30   4
   1   3  -6 47867.5 1289.70   7
   1   3  -6 47504.8 1228.37   6
   1   3  -5 96394.4 1732.63   7
  -1   3   5 95110.0 1681.76   4
   1   3  -4 5938.32 343.067   6
   1   3  -4 6106.97 421.843   7
  -1   3   4 5806.81 394.865   4
   1   3  -3 215525. 2447.04   3
  -1   3   3 213450. 2443.72   5
   1   3  -3 217580. 1907.41   6
  -1   3   2 216305. 1583.21   2
  -1   3   2 211657. 1490.54   1
  -1   3   2 212742. 2241.65   5
   1   3  -2 211947. 1587.21   6
  -1   3   1 67904.4 839.620   2
   1   3   0 88908.1 947.113   5
  -1   3  -1 474372. 3457.97   3
   1   3   1 466100. 2927.76   7
   1   3   1 474476. 3318.08   5
  -1   3  -1 467419. 3011.35   4
   1   3   2 234384. 2322.15   5
   1   3   2 237303. 2446.58   4
  -1   3  -2 238594. 2435.25   3
   1   3   2 228550. 2268.62   1
   1   3   3 34791.0 599.754   2
   1   3   3 32400.6 913.416   5
  -1   3  -3 33345.0 957.531   3
   1   3   3 35356.1 934.200   4
  -1   3  -3 36043.2 958.951   7
   1   3   3 34122.6 895.372   1
  -1   3  -4 5435.71 409.930   7
   1   3   4 4425.63 272.145   2
   1   3   4 4756.94 378.149   4
   1   3   5 16490.5 598.623   2
   1   3   5 17007.1 824.459   1
  -1   3  -5 18776.7 790.138   7
   1   3   5 16270.8 729.761   4
  -1   3  -5 16458.6 771.291   6
   1   3   6 70382.0 1600.29   4
  -1   3  -6 70153.4 1601.85   7
  -1   3  -6 67756.2 1698.15   6
   1   3   7 14936.3 787.894   4
   1   3   7 14879.0 714.123   2
  -1   3  -7 15427.3 787.335   7
   1   3   7 13155.1 798.903   3
  -1   3  -7 14896.1 870.445   6
   1   3   8 19323.0 934.425   4
   1   3   8 19040.9 871.052   2
  -1   3  -8 19260.0 911.026   7
  -1   3  -8 18325.2 1027.65   6
  -1   3  -9-285.429 289.271   6
  -1   4  10 6577.68 653.260   4
   1   4 -10 6480.95 637.834   7
   1   4 -10 6065.48 641.374   6
  -1   4   9 3435.61 460.884   4
   1   4  -9 3236.41 447.605   6
   1   4  -9 3001.32 432.689   7
   1   4  -8 5056.07 517.515   6
   1   4  -8 6030.04 561.528   7
  -1   4   8 5734.78 551.193   4
   1   4  -7 31877.5 1172.65   7
  -1   4   7 31981.7 1182.04   4
  -1   4   7 29199.8 1243.37   1
   1   4  -7 32385.1 1119.79   6
  -1   4   6 1383.99 282.728   4
   1   4  -6 1508.27 288.363   7
   1   4  -6 1450.34 248.759   6
   1   4  -5 57439.4 1409.11   7
  -1   4   5 56690.7 1222.14   1
  -1   4   5 56461.6 1395.14   4
  -1   4   5 54905.7 932.336   2
  -1   4   4 35981.2 1030.62   4
  -1   4   4 35475.6 618.730   2
   1   4  -4 35479.8 833.835   6
   1   4  -4 35345.8 1042.76   7
  -1   4   3 265627. 2961.48   5
  -1   4   3 267193. 2118.76   1
  -1   4   3 262348. 1863.31   2
   1   4  -3 272039. 2252.08   6
  -1   4   2 31927.2 532.960   2
  -1   4   2 31981.4 875.188   5
  -1   4   2 32634.4 519.014   1
   1   4   0 114622. 1245.97   5
  -1   4   0 112092. 1447.09   4
   1   4   0 109356. 1396.89   7
   1   4   0 116734. 1488.76   1
   1   4   1 191952. 1972.57   5
  -1   4  -1 188110. 1839.17   4
   1   4   1 191501. 1995.35   1
   1   4   1 192090. 1795.72   7
   1   4   2 844.476 163.180   5
   1   4   2 1128.70 171.909   1
  -1   4  -2 882.221 182.577   3
  -1   4  -2 690.856 174.170   6
  -1   4  -3 120694. 1928.09   7
   1   4   3 117741. 1904.44   4
  -1   4  -4 81163.6 1567.58   6
  -1   4  -4 85669.6 1718.21   7
   1   4   4 82870.1 1668.15   4
   1   4   5 65264.3 1569.79   4
   1   4   5 63580.7 1036.83   2
  -1   4  -5 67347.1 1598.91   7
  -1   4  -5 63791.5 1526.41   6
  -1   4  -6 2814.62 383.789   6
  -1   4  -6 3301.42 391.635   7
   1   4   6 2784.39 262.933   2
   1   4   6 2645.72 357.831   4
  -1   4  -7 10483.8 698.869   7
   1   4   7 10163.4 701.287   4
  -1   4  -7 10114.4 712.874   6
  -1   4  -8 1385.31 296.387   6
   1   4   8 1800.84 333.331   4
  -1   4  -8 2254.97 369.771   7
  -1   4  -9 189.402 234.282   6
   1   5 -10 13566.0 945.741   6
  -1   5  10 13604.2 953.772   4
   1   5 -10 12902.3 939.202   7
   1   5  -9 84.7702 187.425   6
   1   5  -9 968.773 323.025   7
  -1   5   9 636.000 251.623   4
  -1   5   8 18559.7 1006.79   4
   1   5  -8 17913.7 935.974   6
   1   5  -8 18220.9 1007.44   7
  -1   5   7 73739.2 1901.55   4
   1   5  -7 72986.8 1902.21   7
   1   5  -7 70497.1 1681.04   6
  -1   5   6 1727.53 337.895   4
   1   5  -6 1857.65 327.386   7
  -1   5   6 1950.53 178.757   2
   1   5  -6 2087.58 284.431   6
  -1   5   5 49204.8 1069.75   1
  -1   5   5 55452.5 1469.80   4
  -1   5   5 49348.4 760.874   2
   1   5  -5 54707.2 1471.05   7
  -1   5   4 5757.54 216.624   2
   1   5  -4 6159.03 475.520   7
   1   5  -4 6279.82 356.910   6
  -1   5   4 6213.97 329.142   1
  -1   5   4 6029.30 488.158   4
  -1   5   3 64199.8 930.443   1
   1   5  -3 66817.3 1019.63   6
  -1   5   2 29480.2 568.200   1
   1   5   0 5956.39 362.209   1
  -1   5   0 5392.57 363.857   4
   1   5   0 4889.26 341.963   7
   1   5   1 179751. 1939.68   7
   1   5   1 180555. 2060.35   1
   1   5   1 178223. 2020.03   5
  -1   5  -1 177122. 1989.49   4
   1   5   2 38698.6 995.023   5
   1   5   2 38689.1 931.008   1
  -1   5  -3 73308.7 1600.83   7
   1   5   3 71061.7 1585.40   4
  -1   5  -4 63201.4 1418.56   6
   1   5   4 61406.2 1367.59   1
   1   5   4 65419.6 1588.56   4
  -1   5  -4 64597.6 1595.87   7
  -1   5  -5 8592.79 570.430   6
   1   5   5 6965.13 258.969   2
   1   5   5 7486.68 536.073   1
   1   5   5 7719.74 603.052   4
  -1   5  -5 8212.40 604.641   7
   1   5   6 21573.1 1021.35   4
  -1   5  -6 21720.0 978.770   6
  -1   5  -6 22291.1 1018.18   7
  -1   5  -7 18001.6 955.068   6
  -1   5  -7 18090.2 965.130   7
   1   5   7 18467.3 978.130   4
  -1   5  -8 20971.8 1109.11   6
  -1   5  -8 21633.5 1095.19   7
   1   5   8 20633.0 1090.34   4
  -1   5  -9 3868.67 538.566   6
   1   5   9 3764.42 513.344   4
   1   6 -10 10601.5 902.536   7
  -1   6  10 10762.0 890.585   4
   1   6 -10 10683.0 834.863   6
   1   6  -9 10351.2 853.751   7
   1   6  -9 9981.92 744.599   6
  -1   6   9 9852.57 815.715   4
   1   6  -8 39421.9 1361.95   6
  -1   6   8 41430.2 1564.23   4
   1   6  -8 41116.1 1577.74   7
   1   6  -7 514.619 240.483   7
  -1   6   7 458.664 276.864   4
   1   6  -7 690.306 211.594   6
  -1   6   6 51107.9 1588.10   4
   1   6  -6 52223.9 1312.85   6
   1   6  -6 50853.4 1595.43   7
  -1   6   5 51309.8 1506.52   4
   1   6  -5 51857.9 1505.63   7
   1   6  -4 11959.4 505.074   6
  -1   6   4 11439.2 455.087   1
   1   6  -4 11739.8 690.818   7
  -1   6   4 11668.9 683.173   4
  -1   6   3 21366.7 563.596   1
   1   6   1 11410.7 528.812   1
   1   6   1 10477.9 497.807   5
   1   6   1 10867.8 497.954   7
   1   6   3 13947.2 754.401   4
  -1   6  -3 14604.0 771.090   7
   1   6   4 19495.3 789.517   1
   1   6   4 19984.0 946.949   4
  -1   6  -4 21336.0 964.281   7
  -1   6  -4 20689.6 839.022   6
  -1   6  -5 22454.4 932.636   6
   1   6   5 22602.0 1053.84   4
  -1   6  -5 22474.5 1034.64   7
   1   6   6 15448.8 908.694   4
  -1   6  -6 14162.1 799.922   6
  -1   6  -6 15669.8 903.572   7
   1   6   7 9811.59 761.124   4
  -1   6  -7 9855.54 770.794   7
  -1   6  -7 9513.25 701.485   6
  -1   6  -8 13851.4 922.190   6
  -1   6  -8 12816.8 905.236   7
   1   6   8 12937.4 901.449   4
  -1   6  -9 9409.07 811.549   6
   1   6   9 10057.4 835.775   4
  -1   7  10 13110.3 1054.10   4
   1   7 -10 13421.3 1060.68   7
   1   7  -9 3641.52 447.451   6
   1   7  -9 3582.00 525.069   7
  -1   7   9 3837.18 533.316   4
  -1   7   8 3280.04 501.348   4
   1   7  -8 3887.77 443.434   6
   1   7  -8 3992.95 550.639   7
   1   7  -7 17604.7 1037.64   7
  -1   7   7 17866.7 1033.69   4
   1   7  -7 17702.6 842.888   6
   1   7  -6 940.511 287.530   7
  -1   7   6 749.075 271.310   4
   1   7  -6 798.235 201.457   6
  -1   7   5 36358.2 1341.16   4
   1   7  -5 35744.9 1342.53   7
  -1   7   4 23307.2 677.346   1
  -1   7   4 25882.6 1075.66   4
   1   7  -4 25245.0 1064.65   7
   1   7  -3 28334.8 1085.87   7
  -1   7   3 30609.9 1105.95   4
  -1   7   3 28183.2 711.491   1
   1   7  -2 121417. 2173.86   7
  -1   7   2 123136. 2200.38   4
  -1   7   1 122915. 2090.69   4
   1   7  -1 116135. 2067.90   7
  -1   7  -2 18854.1 890.623   7
   1   7   2 19650.8 912.772   4
   1   7   3 53390.6 1286.45   1
  -1   7  -3 57769.2 1607.74   7
   1   7   3 58053.2 1634.99   4
   1   7   4 27670.0 1173.22   4
  -1   7  -4 27283.5 1161.74   7
  -1   7  -4 25707.6 958.884   6
   1   7   4 23680.4 896.825   1
   1   7   5 21691.4 1080.02   4
  -1   7  -5 22516.3 1105.62   7
  -1   7  -5 21267.4 939.998   6
   1   7   6 63527.2 1921.20   4
  -1   7  -6 64208.0 1935.30   7
  -1   7  -6 63805.7 1740.73   6
  -1   7  -7 8790.99 690.854   6
  -1   7  -7 8786.92 750.265   7
   1   7   7 8233.51 733.114   4
   1   7   8 8763.92 786.037   4
  -1   7  -8 8927.37 746.531   6
  -1   7  -8 9683.47 826.633   7
  -1   7  -9 2649.47 457.863   6
   1   7   9 3106.41 515.261   4
   1   8  -9 8739.81 871.100   7
  -1   8   9 9202.13 866.750   4
  -1   8   8 68.5002 218.208   4
   1   8  -8 602.972 289.877   7
   1   8  -7 9212.36 620.501   6
  -1   8   7 9817.13 823.752   4
   1   8  -7 9630.17 829.509   7
   1   8  -6 6628.01 489.785   6
  -1   8   6 6635.57 651.675   4
   1   8  -6 7858.37 709.829   7
  -1   8   5 6302.15 609.409   4
   1   8  -5 5975.73 606.584   7
   1   8  -4 39564.4 1446.64   7
  -1   8   4 40970.8 1443.32   4
  -1   8   4 36114.4 901.455   1
   1   8  -3 27143.3 1136.30   7
  -1   8   3 29259.2 1165.52   4
  -1   8   2 6682.15 555.663   4
   1   8  -2 6507.22 552.649   7
  -1   8   1 7614.45 553.905   4
   1   8  -1 8064.63 572.453   7
  -1   8   0 58268.0 1471.65   4
   1   8   0 57845.6 1446.55   7
   1   8   2 1434.57 229.643   1
  -1   8  -2 1255.93 280.484   7
   1   8   2 1358.52 300.689   4
   1   8   3 30052.0 1235.25   4
   1   8   3 26101.0 935.730   1
  -1   8  -3 28584.0 1192.98   7
   1   8   4 32189.2 1346.04   4
  -1   8  -4 34392.4 1360.63   7
   1   8   5 13457.7 931.811   4
  -1   8  -5 14133.5 786.857   6
  -1   8  -5 14358.5 929.924   7
  -1   8  -6 10655.1 728.466   6
   1   8   6 10168.0 838.699   4
  -1   8  -6 10894.3 843.273   7
   1   8   7 19213.1 1157.71   4
  -1   8  -7 17810.3 1011.43   6
  -1   8  -7 17888.4 1118.02   7
   1   8   8 12876.0 998.956   4
  -1   8  -8 12193.2 891.050   6
  -1   9   8 16116.5 1157.09   4
   1   9  -8 16186.6 1151.72   7
   1   9  -7 48764.5 1900.69   7
  -1   9   7 48862.0 1904.43   4
  -1   9   6 18941.1 1149.27   4
   1   9  -6 20954.9 1192.83   7
  -1   9   5 5762.34 629.566   4
   1   9  -5 6017.09 660.597   7
   1   9  -4 11086.6 822.395   7
  -1   9   4 12139.4 849.712   4
  -1   9   3 39032.5 1446.97   4
   1   9  -3 39179.7 1436.82   7
  -1   9   2 102342. 2262.57   4
   1   9  -2 101545. 2238.71   7
   1   9  -1 4532.88 478.317   7
  -1   9   1 4761.46 472.649   4
   1   9   0 27677.8 1059.39   7
   1   9   2 13033.0 689.373   1
  -1   9  -3 153.970 198.087   7
   1   9   3 169.387 210.278   4
  -1   9  -4 22754.5 1163.12   7
   1   9   4 22457.9 1173.33   4
  -1   9  -5 9577.75 793.985   7
   1   9   5 9219.36 796.225   4
   1   9   6 6850.94 722.638   4
  -1   9  -6 7666.51 750.332   7
  -1   9  -7 8199.80 694.811   6
   1   9   7 8111.68 800.374   4
   1  10  -7 1209.48 421.320   7
  -1  10   7 1077.44 405.706   4
  -1  10   6 955.270 317.889   4
   1  10  -6 1279.08 368.542   7
  -1  10   5 6255.88 667.140   4
   1  10  -5 6207.55 670.096   7
  -1  10   4 15548.6 995.808   4
   1  10  -4 14394.9 962.184   7
   1  10  -3 7360.70 673.146   7
  -1  10   3 8135.63 708.133   4
   1  10  -2 17933.7 977.316   7
  -1  10   2 17289.9 988.141   4
  -1  10   1 4802.55 512.208   4
   1  10  -1 5048.95 543.943   7
   1  10   0 24393.6 1063.32   7
   1  10   4 21029.9 1188.81   4
   1  10   5 11042.2 897.312   4
   1  10   6 15387.9 1097.03   4
  -1  11   6 19485.8 1255.98   4
   1  11  -6 20102.3 1274.04   7
   1  11  -5 14871.7 1065.13   7
  -1  11   5 15098.2 1088.28   4
  -1  11   4 11896.2 933.830   4
   1  11  -4 12433.0 943.196   7
   1  11  -3 713.530 288.276   7
  -1  11   3 884.490 306.761   4
  -1  11   2 13060.6 904.110   4
   1  11  -2 12154.3 863.359   7
   1  11  -1 30774.0 1298.55   7
  -1  12   4 18890.8 1220.45   4
   1  12  -4 16890.3 1138.62   7
  -1  12   3 9405.75 848.713   4
   1  12  -3 8719.35 808.562   7
   1  12  -2 1800.96 391.221   7
   1  13  -3 4283.55 602.911   7
   2 -13  -5 603.983 291.406   5
   2 -13  -4 1474.33 362.993   5
   2 -13  -3 9710.39 802.079   5
  -2 -13   3 11561.6 972.832   3
  -2 -13   2 2156.96 436.351   3
   2 -13  -2 1560.20 369.912   5
   2 -13  -1 356.356 200.782   5
   2 -13   1 221.304 179.105   3
   2 -13   2 106.418 232.547   3
   2 -13   3 8814.68 782.934   2
   2 -13   3 7724.77 729.945   3
   2 -12  -6 16065.1 1087.29   5
   2 -12  -5 838.140 298.335   5
  -2 -12   5 1981.70 446.805   3
  -2 -12   4 5878.69 673.688   3
   2 -12  -4 5581.27 631.181   5
   2 -12  -3 2485.44 427.582   5
  -2 -12   3 2923.47 497.856   3
  -2 -12   3 2891.12 405.569   1
   2 -12  -2 4055.35 467.096   3
  -2 -12   2 4272.74 499.091   1
   2 -12  -2 3636.25 485.360   5
  -2 -12   2 4222.68 562.819   3
  -2 -12   1 799.278 223.826   1
   2 -12  -1 1238.17 308.524   5
   2 -12  -1 1115.56 277.333   3
   2 -12   0 22604.7 1099.62   3
   2 -12   0 21876.2 1091.01   5
  -2 -12   0 21007.5 1029.36   1
   2 -12   1 16971.0 913.290   2
  -2 -12  -1 15411.7 904.943   1
   2 -12   1 16686.0 969.827   3
   2 -12   1 15100.3 925.856   5
   2 -12   2 436.325 242.418   2
   2 -12   2-218.215 281.218   3
   2 -12   2 341.741 164.771   5
   2 -12   3 10801.6 857.669   2
   2 -12   3 10083.7 808.669   3
   2 -12   4 12776.2 996.280   2
   2 -12   4 12780.9 948.739   3
   2 -11  -7 8637.45 826.127   5
  -2 -11   6 469.672 224.644   3
   2 -11  -6 679.220 315.011   5
  -2 -11   5 13892.2 1001.14   3
   2 -11  -5 12059.0 890.729   5
  -2 -11   4 15626.3 992.934   1
   2 -11  -4 15129.1 955.291   5
  -2 -11   4 17717.9 1110.51   3
   2 -11  -3 3051.22 424.361   5
  -2 -11   3 3736.95 530.915   3
  -2 -11   3 3497.45 458.389   1
  -2 -11   2 15508.6 887.270   1
   2 -11  -2 15125.9 897.078   5
   2 -11  -1 23226.2 1046.09   3
  -2 -11   1 22699.1 1048.05   1
   2 -11  -1 23479.2 1097.61   5
   2 -11  -1 25031.6 904.279   2
   2 -11   0 2959.44 413.223   5
   2 -11   0 2881.13 343.148   2
   2 -11   0 2854.17 398.782   3
  -2 -11   0 2701.61 371.428   1
   2 -11   1 2957.17 393.579   2
   2 -11   1 3229.14 423.931   5
   2 -11   1 2814.32 391.702   3
  -2 -11  -1 2545.20 412.060   1
  -2 -11  -2 12532.4 830.559   1
   2 -11   2 15007.0 913.744   2
  -2 -11  -2 12148.9 720.145   5
   2 -11   2 14523.9 895.603   3
  -2 -11  -3 18261.2 967.394   5
   2 -11   3 21392.4 1109.38   3
  -2 -11  -3 16732.9 1069.53   1
   2 -11   3 22262.8 1188.67   2
   2 -11   4 7762.41 704.092   3
  -2 -11  -4 7072.95 645.490   5
   2 -11   4 8157.88 750.228   2
  -2 -11  -5 796.520 291.861   5
   2 -11   5 1217.07 368.226   3
   2 -11   5 899.663 306.340   2
  -2 -11  -6 3915.94 561.373   5
   2 -10  -7 13316.1 968.845   5
  -2 -10   7 14433.1 1048.96   3
   2 -10  -6 251.683 225.410   5
  -2 -10   6 351.102 222.484   3
   2 -10  -5 37371.5 1485.17   5
  -2 -10   5 38607.0 1581.00   1
  -2 -10   5 40842.0 1638.69   3
  -2 -10   4 4450.39 564.096   3
   2 -10  -4 2927.61 437.366   5
  -2 -10   4 3832.19 478.262   1
  -2 -10   3 11319.9 763.331   1
   2 -10  -3 12058.1 804.027   5
  -2 -10   3 13174.5 896.968   3
  -2 -10   2 1799.99 315.262   1
   2 -10  -2 1375.98 294.088   5
   2 -10  -2 1660.21 218.327   2
  -2 -10   1 48.1231 115.771   5
   2 -10  -1 506.851 148.245   1
   2 -10  -1 279.464 137.925   2
   2 -10  -1 207.338 162.500   3
   2 -10  -1 260.692 177.498   5
  -2 -10   1 72.6927 145.170   1
   2 -10   0 17112.0 695.432   1
  -2 -10   0 18804.1 898.989   1
   2 -10   0 19612.8 853.125   2
   2 -10   0 18176.7 887.826   3
   2 -10   0 19073.3 943.643   5
  -2 -10   0 16726.4 672.765   5
  -2 -10  -1 23978.0 886.633   5
   2 -10   1 26001.6 1079.99   3
   2 -10   1 24469.0 933.916   1
  -2 -10  -1 24718.0 1075.61   1
   2 -10   1 27222.3 1100.13   2
   2 -10   2 10443.8 741.137   2
   2 -10   2 9688.11 681.935   3
  -2 -10  -2 8831.38 608.221   5
  -2 -10  -2 8663.91 689.595   1
  -2 -10  -3 1305.75 281.544   5
   2 -10   3 2085.31 341.869   3
   2 -10   3 1940.78 359.429   2
   2 -10   4 6867.28 688.100   2
  -2 -10  -4 5310.51 558.817   5
   2 -10   4 7121.49 666.492   3
   2 -10   5 26946.0 1412.38   2
  -2 -10  -5 23879.0 1213.67   5
   2 -10   5 26768.3 1313.94   3
  -2 -10  -6 7481.66 728.669   5
   2 -10   6 8728.64 808.964   3
   2  -9  -8 4644.83 628.809   5
  -2  -9   8 5180.23 624.818   3
  -2  -9   7 23990.9 1273.65   3
   2  -9  -7 20621.5 1185.17   5
   2  -9  -6 13759.6 904.737   5
  -2  -9   6 16194.7 1019.06   3
  -2  -9   5 2225.33 386.613   1
   2  -9  -5 2460.66 407.329   5
  -2  -9   5 3119.59 465.572   3
  -2  -9   4 29959.2 1303.86   3
   2  -9  -4 29666.5 1231.40   5
  -2  -9   4 26710.5 1219.56   1
  -2  -9   3 21907.5 537.489   5
   2  -9  -3 21942.7 606.919   2
  -2  -9   3 22440.8 1095.39   3
   2  -9  -3 21574.2 1019.99   5
   2  -9  -3 20687.9 713.536   1
  -2  -9   3 22575.6 1016.86   1
  -2  -9   2 10819.1 674.992   1
   2  -9  -2 11888.2 521.494   2
  -2  -9   2 10771.4 401.116   5
   2  -9  -2 10900.1 708.036   5
   2  -9  -2 10262.8 404.360   1
  -2  -9   1 15596.1 543.707   5
   2  -9  -1 16448.1 565.428   1
  -2  -9   1 16442.3 802.211   1
   2  -9  -1 17187.1 853.204   5
   2  -9  -1 16253.3 762.302   3
   2  -9  -1 17330.5 709.008   2
   2  -9   0 16713.3 785.410   3
  -2  -9   0 14792.6 597.842   5
   2  -9   0 16800.8 835.327   5
   2  -9   0 14896.5 631.475   1
  -2  -9   0 16340.1 791.312   1
   2  -9   0 16785.5 777.234   2
   2  -9   1 6649.03 537.939   2
   2  -9   1 6182.28 499.348   3
  -2  -9  -1 5786.10 421.308   5
   2  -9   1 5367.52 430.584   1
  -2  -9  -1 5786.05 500.357   1
   2  -9   2 218.044 187.609   2
  -2  -9  -2 54.3907 144.091   5
   2  -9   2-99.0956 229.837   3
  -2  -9  -2 60.1600 158.374   1
  -2  -9  -3 5129.12 590.848   1
  -2  -9  -3 5093.15 495.748   5
   2  -9   3 5239.58 499.263   3
   2  -9   3 5338.28 563.237   2
   2  -9   4 2144.04 403.494   2
  -2  -9  -4 2200.79 375.776   5
   2  -9   4 2432.32 388.214   3
  -2  -9  -4 2072.50 536.843   1
  -2  -9  -5 11993.9 846.297   5
   2  -9   5 14940.9 1029.48   2
   2  -9   5 14583.0 938.877   3
   2  -9   6 11035.1 862.534   3
  -2  -9  -6 10639.0 840.733   5
   2  -9   6 11910.5 977.771   2
  -2  -9  -7 3532.52 534.860   5
  -2  -8   8 1470.51 358.958   3
   2  -8  -8 752.697 274.665   5
   2  -8  -7 5585.31 603.558   5
  -2  -8   7 6347.41 642.135   3
   2  -8  -6 11383.6 802.303   5
  -2  -8   6 12290.1 851.660   3
  -2  -8   5 16485.2 954.018   3
   2  -8  -5 16123.4 904.438   5
   2  -8  -4 22171.7 1027.40   5
  -2  -8   4 21596.8 1050.76   3
  -2  -8   4 22171.5 1030.44   1
  -2  -8   3 47428.3 752.469   5
   2  -8  -3 48102.8 1434.85   5
  -2  -8   3 51701.7 1574.51   3
   2  -8  -3 48244.7 888.205   2
  -2  -8   3 47469.1 1460.33   1
   2  -8  -2 77663.6 1772.72   5
  -2  -8   2 76322.7 1720.35   1
  -2  -8   2 77522.4 1032.51   5
  -2  -8   2 75298.9 981.602   6
   2  -8  -2 72157.6 1027.06   1
  -2  -8   1 24106.5 929.169   1
   2  -8  -1 23176.8 845.400   3
   2  -8  -1 25514.5 827.428   2
   2  -8  -1 23863.6 632.247   1
   2  -8  -1 25355.5 989.733   5
  -2  -8   1 23835.6 618.975   5
  -2  -8   1 23158.8 571.318   6
  -2  -8   0 39915.4 931.958   5
   2  -8   0 42477.6 1165.61   2
   2  -8   0 40872.5 1149.48   3
  -2  -8   0 41704.5 1202.39   1
   2  -8   0 38660.4 953.279   1
  -2  -8  -1 62482.0 1307.14   5
   2  -8   1 64614.3 1511.85   3
  -2  -8  -1 65061.2 1527.45   1
   2  -8   2 27385.9 1016.12   3
  -2  -8  -2 26342.1 1000.72   1
  -2  -8  -2 25218.1 920.503   5
   2  -8   2 27045.5 1076.84   2
  -2  -8  -3 19591.5 894.741   5
   2  -8   3 19586.6 917.421   3
   2  -8   3 20024.2 1006.49   2
  -2  -8  -3 19355.8 1019.44   1
   2  -8   4 23585.7 1076.60   3
  -2  -8  -4 23063.1 1557.24   1
   2  -8   4 23573.2 1177.81   2
  -2  -8  -4 19725.0 976.629   5
  -2  -8  -5 7182.29 661.929   5
   2  -8   5 7940.95 685.955   3
   2  -8   5 8188.38 737.348   2
   2  -8   6 2255.04 457.112   2
  -2  -8  -6 2174.00 423.968   5
   2  -8   6 2097.06 380.814   3
  -2  -8  -7 2146.50 450.123   5
   2  -8   7 2938.22 458.186   3
   2  -8   7 2501.60 470.318   2
   2  -7  -9 718.375 297.243   5
  -2  -7   9 623.644 306.693   3
   2  -7  -8-354.537 276.216   5
  -2  -7   8-69.0910 228.197   3
  -2  -7   7 13844.6 895.148   3
   2  -7  -7 14304.9 915.643   5
  -2  -7   6 3330.93 418.976   3
   2  -7  -6 3657.87 478.834   5
  -2  -7   5 3316.02 421.087   3
  -2  -7   5 3469.08 240.072   5
   2  -7  -5 3329.32 427.066   5
  -2  -7   4 11793.7 373.319   5
   2  -7  -4 13285.8 764.383   5
  -2  -7   4 13675.4 793.871   3
   2  -7  -4 12638.3 542.782   3
  -2  -7   4 12390.7 755.633   1
  -2  -7   3 12648.6 349.343   5
   2  -7  -3 13411.7 727.959   5
  -2  -7   3 13956.8 779.111   3
   2  -7  -3 13047.6 444.070   2
  -2  -7   3 11963.3 695.667   1
   2  -7  -2 109665. 2031.04   5
   2  -7  -2 103444. 1135.46   1
  -2  -7   2 110331. 1138.29   5
  -2  -7   2 111510. 1996.43   1
   2  -7  -2 115304. 1533.13   2
  -2  -7   2 103624. 1085.27   6
   2  -7  -1 52229.3 1140.86   2
   2  -7  -1 49592.0 1317.36   5
   2  -7  -1 49375.1 1133.55   3
  -2  -7   1 48157.9 1243.22   1
   2  -7  -1 47953.3 840.440   1
  -2  -7   1 47572.0 820.102   5
   2  -7   0 20781.1 751.695   3
  -2  -7   0 20466.8 805.534   1
  -2  -7   0 19040.8 606.304   5
   2  -7   0 20405.5 776.439   2
   2  -7   1 10704.8 520.172   4
   2  -7   1 10324.5 615.194   2
  -2  -7  -1 10119.3 512.625   5
   2  -7   1 10439.8 557.944   3
  -2  -7  -1 10702.2 599.058   1
  -2  -7  -2 91050.7 1879.03   1
   2  -7   2 96329.3 2013.47   2
   2  -7   2 95012.4 1840.63   3
  -2  -7  -2 90863.7 1710.17   5
   2  -7   2 97201.7 1515.62   4
   2  -7   3 38275.2 842.014   4
  -2  -7  -3 36305.3 1179.94   5
   2  -7   3 38539.0 1227.88   3
   2  -7   3 41087.1 1387.06   2
  -2  -7  -3 34564.0 1330.77   1
   2  -7   4 6344.51 547.949   3
  -2  -7  -4 5066.16 491.842   5
   2  -7   4 5918.47 566.665   2
  -2  -7  -5 28777.6 1239.71   5
   2  -7   5 30671.0 1262.44   3
   2  -7   5 32447.3 1418.78   2
   2  -7   6 45367.5 1630.34   3
  -2  -7  -6 43810.0 1625.81   5
   2  -7   7 9821.14 900.231   2
  -2  -7  -7 7911.17 748.634   5
   2  -7   7 8819.89 766.971   3
  -2  -6   9 20255.1 1165.33   3
   2  -6  -9 19406.6 1150.45   5
   2  -6  -8 27727.4 1291.84   5
  -2  -6   8 31980.8 1389.18   3
  -2  -6   7 12737.9 829.703   3
   2  -6  -7 11943.6 810.105   5
  -2  -6   6 1894.55 218.598   5
   2  -6  -6 1692.11 334.091   5
  -2  -6   6 1375.30 282.212   3
  -2  -6   5 142099. 1643.98   5
   2  -6  -5 145405. 2538.95   5
   2  -6  -5 141068. 1898.42   3
  -2  -6   4 7287.72 284.916   5
  -2  -6   4 7402.34 556.137   3
   2  -6  -4 7616.89 551.490   5
   2  -6  -4 6824.86 380.620   3
  -2  -6   3 21615.3 429.349   5
   2  -6  -3 24879.5 933.922   5
  -2  -6   3 25311.9 934.436   1
  -2  -6   3 20834.6 376.707   5
   2  -6  -3 24874.0 605.959   2
  -2  -6   2 47620.5 607.503   5
   2  -6  -2 50718.2 1272.29   5
  -2  -6   2 49407.3 1257.39   1
   2  -6  -2 51230.2 948.612   2
   2  -6  -2 45824.1 615.884   1
  -2  -6   2 43011.8 565.131   6
   2  -6  -1 23838.2 724.283   2
  -2  -6   1 22505.2 491.439   5
  -2  -6   1 23091.6 794.432   1
   2  -6  -1 22503.6 687.894   3
   2  -6  -1 21677.8 507.621   1
   2  -6   0 5435.25 391.807   2
  -2  -6   0 5122.21 298.806   5
   2  -6   0 5391.68 355.284   3
  -2  -6   0 5886.40 413.156   1
  -2  -6   0 5330.23 268.556   2
   2  -6   0 5837.23 373.589   4
  -2  -6  -1 18752.4 643.718   5
   2  -6   1 19742.2 792.357   2
   2  -6   1 19392.7 706.195   3
   2  -6   1 20342.8 645.586   4
  -2  -6  -1 19585.0 789.971   1
   2  -6   2 3177.30 242.418   4
   2  -6   2 3478.50 366.890   2
   2  -6   2 3188.12 328.477   3
  -2  -6  -2 3204.01 322.530   5
  -2  -6  -2 2508.97 339.439   1
  -2  -6  -3 2357.37 419.158   1
  -2  -6  -3 2194.23 306.680   5
   2  -6   3 2726.92 330.271   3
   2  -6   3 2607.75 179.475   4
   2  -6   3 2312.98 338.765   2
   2  -6   4 24319.2 1002.93   3
   2  -6   4 24724.9 1115.65   2
  -2  -6  -4 21727.3 967.941   5
   2  -6   4 21070.7 360.935   4
   2  -6   5 7063.70 594.326   3
  -2  -6  -5 6618.51 592.336   5
   2  -6   5 7515.23 674.930   2
  -2  -6  -6 62523.4 1898.75   5
   2  -6   6 65385.3 1884.95   3
  -2  -6  -7 10948.0 860.335   5
   2  -6   7 12872.4 883.866   3
   2  -6   7 13986.7 1033.00   2
   2  -6   8 2391.34 483.844   2
   2  -6   8 2286.09 410.521   3
   2  -5 -10 27508.6 1426.11   5
  -2  -5  10 27669.5 1381.86   3
   2  -5  -9 3646.79 526.286   5
  -2  -5   9 4044.28 523.512   3
  -2  -5   8 20882.0 1087.44   3
   2  -5  -8 20379.6 1081.67   5
  -2  -5   8 21279.0 804.104   4
  -2  -5   7 17783.0 938.269   3
   2  -5  -7 17949.0 959.711   5
   2  -5  -6 62577.1 1670.61   5
  -2  -5   6 59437.4 1187.88   5
  -2  -5   6 63664.9 1655.71   3
   2  -5  -5 6703.77 387.996   3
  -2  -5   5 6709.71 534.959   3
  -2  -5   5 6326.22 329.015   5
   2  -5  -5 6245.03 524.300   5
   2  -5  -4 21556.2 863.952   5
   2  -5  -4 20454.7 591.990   3
  -2  -5   4 19883.5 464.282   5
   2  -5  -3 96599.1 1208.83   2
   2  -5  -3 96354.8 1756.55   5
   2  -5  -2 14542.8 638.347   5
   2  -5  -2 15018.0 479.986   2
   2  -5  -2 14804.3 608.577   4
  -2  -5   2 15087.1 641.767   1
   2  -5  -1 9372.60 436.867   2
   2  -5  -1 7646.59 277.795   1
   2  -5  -1 8601.78 372.067   3
   2  -5  -1 9274.26 448.639   4
  -2  -5   1 9684.01 492.917   1
   2  -5  -1 9064.37 496.170   7
  -2  -5   1 8634.51 255.934   5
   2  -5   0 77785.4 1401.42   6
   2  -5   0 79251.7 1402.20   2
  -2  -5   0 77416.5 1057.16   5
   2  -5   0 76418.3 1219.22   3
  -2  -5   0 78803.1 1398.37   1
  -2  -5   0 75972.5 996.297   2
   2  -5   0 78788.9 1245.42   4
   2  -5   1 30836.2 702.931   4
  -2  -5  -1 31894.9 785.411   5
   2  -5   1 32010.7 949.224   2
   2  -5   1 30597.7 818.875   3
  -2  -5  -1 30838.4 923.260   1
   2  -5   2 45653.8 1244.94   2
  -2  -5  -2 44329.1 1078.10   5
   2  -5   2 44742.4 1108.86   3
   2  -5   2 44357.3 746.355   4
   2  -5   3 34805.8 1062.58   3
   2  -5   3 36156.9 1218.33   2
  -2  -5  -3 33398.2 1067.08   5
   2  -5   3 32263.3 507.245   4
   2  -5   4 31033.9 1086.18   3
   2  -5   4 30762.1 1194.25   2
  -2  -5  -4 30745.1 1112.82   5
   2  -5   5 7738.91 590.038   3
   2  -5   5 8630.22 697.457   2
  -2  -5  -5 7278.86 619.029   5
  -2  -5  -6 6475.79 622.609   5
   2  -5   6 6424.89 652.303   2
   2  -5   6 5263.69 548.225   3
   2  -5   7 3357.49 481.537   3
   2  -5   7 3280.44 499.586   2
   2  -5   8 4812.19 599.868   3
   2  -5   8 4771.73 631.931   2
   2  -4 -10 6865.19 705.389   5
  -2  -4  10 7227.86 703.340   3
   2  -4  -9 4103.43 524.776   5
  -2  -4   9 3702.60 467.726   3
  -2  -4   9 3423.38 322.494   4
  -2  -4   8 7272.25 641.825   3
   2  -4  -8 6349.07 604.390   5
  -2  -4   8 6892.70 452.064   4
  -2  -4   7 11482.8 734.007   3
   2  -4  -7 10472.1 712.770   5
  -2  -4   6 74573.7 1728.23   3
   2  -4  -6 71339.4 1719.46   5
  -2  -4   6 71968.2 1340.14   5
   2  -4  -5 7761.72 401.019   3
  -2  -4   5 7647.06 372.578   5
   2  -4  -4 34225.8 718.517   3
  -2  -4   4 34195.3 629.794   5
   2  -4  -3 373192. 2579.23   3
   2  -4  -3 364509. 2756.74   2
   2  -4  -3 372242. 3374.03   4
   2  -4  -2 32922.7 834.988   4
   2  -4  -2 33908.2 697.839   2
  -2  -4   2 33830.6 905.372   1
   2  -4  -1 189327. 1976.42   4
   2  -4  -1 186063. 1664.03   3
  -2  -4   1 191518. 2137.26   1
   2  -4   0 208574. 2269.70   2
  -2  -4   0 202760. 1765.09   5
  -2  -4   0 206120. 1726.07   2
   2  -4   0 206618. 1940.38   3
   2  -4   0 204334. 1932.75   4
  -2  -4   0 205186. 2267.32   1
  -2  -4   0 207051. 2399.87   4
   2  -4   0 203501. 2267.99   6
   2  -4   0 204485. 2380.86   7
  -2  -4  -1 322908. 2250.54   2
  -2  -4  -1 326005. 2862.75   5
   2  -4   1 333552. 2912.42   3
   2  -4   1 343658. 3286.36   2
   2  -4   1 347779. 3219.89   6
  -2  -4  -1 347710. 3370.09   4
  -2  -4  -1 342205. 3184.86   1
   2  -4   1 355985. 3433.51   7
   2  -4   1 337228. 2447.35   4
  -2  -4  -2 81137.8 1441.37   5
   2  -4   2 80626.0 840.568   4
   2  -4   2 84637.2 1443.22   3
  -2  -4  -2 84293.2 1588.87   1
  -2  -4  -3 48498.8 1209.38   5
   2  -4   3 48681.7 1215.70   3
  -2  -4  -4 67030.6 1600.05   5
   2  -4   4 67257.3 1563.43   3
  -2  -4  -5 136836. 2489.07   5
   2  -4   5 130135. 2381.13   3
   2  -4   6 7298.48 665.386   2
  -2  -4  -6 6078.28 602.423   5
   2  -4   6 6505.96 585.887   3
   2  -4   7 5832.59 633.882   2
   2  -4   7 5428.96 600.548   3
   2  -4   8 15996.4 1020.79   3
  -2  -4  -8 15566.5 1033.64   6
   2  -4   8 17393.8 1150.73   2
   2  -4   9 1157.04 374.323   2
  -2  -3  10 17801.0 1053.59   3
   2  -3 -10 16888.8 1070.72   5
  -2  -3   9 1450.18 300.790   3
  -2  -3   9 2099.26 290.820   4
   2  -3  -9 1796.21 388.689   5
   2  -3  -8 2608.51 413.634   5
  -2  -3   8 2809.41 387.238   3
  -2  -3   8 2877.85 301.249   4
   2  -3  -7 49346.6 1474.71   5
  -2  -3   7 48870.3 1139.54   4
  -2  -3   7 50827.1 1461.41   3
  -2  -3   6 55254.9 1187.51   5
  -2  -3   6 56108.1 1441.60   3
   2  -3  -6 57003.9 1472.83   5
   2  -3  -5 54780.9 1062.57   3
  -2  -3   5 56216.3 1043.09   5
   2  -3  -4 255144. 2184.03   3
  -2  -3   4 256449. 2128.61   5
   2  -3  -3 18714.7 410.336   3
  -2  -3   3 18469.8 358.421   5
   2  -3  -3 18149.7 608.234   4
   2  -3  -2 28913.0 618.401   2
   2  -3  -2 29087.6 699.374   4
  -2  -3   2 29276.8 781.526   1
   2  -3  -1 155459. 1258.54   3
  -2  -3   1 160920. 1821.12   1
   2  -3  -1 158032. 1625.67   4
   2  -3   0 12598.2 366.391   4
  -2  -3   0 11803.6 338.999   2
  -2  -3   0 13507.2 506.195   1
   2  -3   0 12199.9 480.885   6
   2  -3   0 12089.7 359.916   3
  -2  -3   0 11762.1 345.404   5
   2  -3   1 14071.4 545.838   6
  -2  -3  -1 14137.9 372.928   2
   2  -3   1 15371.9 495.454   3
  -2  -3  -1 14190.9 560.665   4
  -2  -3  -1 16100.3 596.428   1
   2  -3   1 14764.8 324.060   4
  -2  -3  -1 13457.3 483.972   5
   2  -3   1 14547.9 572.186   7
  -2  -3  -2 26595.1 801.843   3
   2  -3   2 25251.0 813.171   7
  -2  -3  -2 25149.9 753.225   5
   2  -3   2 25983.7 746.746   3
   2  -3   2 26079.3 805.041   6
  -2  -3  -2 24818.3 775.392   4
  -2  -3  -3 134965. 2011.66   5
   2  -3   3 128411. 1945.41   3
  -2  -3  -3 133281. 1909.72   4
   2  -3   3 132716. 1966.23   7
   2  -3   4 4149.70 380.742   3
  -2  -3  -4 4413.85 411.578   5
   2  -3   5 31656.0 1131.05   3
   2  -3   6 538.129 232.919   3
   2  -3   7 27224.7 1300.47   2
   2  -3   7 24476.8 1156.62   3
  -2  -3  -7 24079.3 1177.22   6
   2  -3   8 8664.49 746.292   3
  -2  -3  -8 8705.77 770.050   6
   2  -3   8 9297.41 820.170   2
   2  -3   9 9940.88 919.005   2
  -2  -3  -9 7553.06 776.229   6
  -2  -2  11 14093.9 1004.81   3
   2  -2 -11 12969.5 977.029   5
   2  -2 -10 3889.57 515.887   5
  -2  -2  10 4148.48 536.050   3
  -2  -2   9 46487.6 1560.03   3
   2  -2  -9 46527.3 1640.93   5
  -2  -2   9 45632.7 1219.59   4
  -2  -2   8 105607. 2217.82   3
  -2  -2   8 106337. 1791.04   4
  -2  -2   7 10267.5 640.533   3
   2  -2  -7 8532.54 600.347   5
  -2  -2   7 9039.07 491.953   4
   2  -2  -6 4180.35 404.914   5
  -2  -2   6 4110.18 408.230   3
  -2  -2   6 4247.55 335.692   4
   2  -2  -5 112158. 1584.90   3
  -2  -2   5 115975. 1622.94   5
  -2  -2   4 24526.1 608.039   5
   2  -2  -4 24467.1 588.550   3
   2  -2  -4 25804.8 742.950   4
   2  -2  -3 150968. 1756.17   4
  -2  -2   3 148263. 1337.20   5
   2  -2  -2 190218. 1756.20   2
  -2  -2   2 191897. 1988.34   1
   2  -2  -2 192160. 1883.14   4
  -2  -2   1 18532.1 486.857   2
   2  -2  -1 19690.5 478.837   4
  -2  -2   0 72404.8 818.107   6
   2  -2   0 74116.5 845.677   3
   2  -2   0 74633.9 1112.27   6
  -2  -2   0 74911.5 1120.72   1
   2  -2   0 72039.5 818.774   4
  -2  -2   0 70298.1 888.169   2
   2  -2   1 130712. 1603.60   7
   2  -2   1 132821. 1453.43   3
  -2  -2  -1 130394. 1427.98   6
  -2  -2  -1 131382. 1703.00   1
  -2  -2  -1 132608. 1580.04   4
   2  -2   1 134034. 1659.81   6
   2  -2   2 71157.1 1301.99   6
  -2  -2  -2 71152.4 1187.16   4
  -2  -2  -2 71157.0 1263.45   3
   2  -2   2 70878.3 1207.63   3
   2  -2   2 71572.7 1255.85   7
  -2  -2  -3 7756.94 402.569   4
   2  -2   3 7675.07 418.020   7
   2  -2   3 8148.89 467.942   3
   2  -2   4 41786.4 1186.76   3
   2  -2   4 41981.4 1246.69   2
  -2  -2  -4 39942.5 953.926   4
   2  -2   4 41160.6 1024.54   7
  -2  -2  -5 25628.3 1012.34   6
  -2  -2  -5 26028.9 786.666   4
   2  -2   5 28036.1 1051.10   3
   2  -2   6 12361.9 758.395   3
   2  -2   6 12559.5 807.862   2
  -2  -2  -6 11448.8 755.753   6
   2  -2   7 11218.5 771.720   3
   2  -2   7 12122.9 863.839   2
  -2  -2  -7 11200.2 810.571   6
  -2  -2  -8 1592.38 393.067   6
   2  -2   8 1975.45 367.615   3
   2  -2   8 2191.65 391.045   2
  -2  -2  -9 6589.28 735.048   6
   2  -2   9 6897.50 718.261   3
   2  -2   9 7399.35 756.337   2
   2  -1 -11 9795.02 829.155   5
  -2  -1  11 9812.71 807.559   3
  -2  -1  10 12330.0 855.354   3
   2  -1 -10 12014.7 871.362   5
  -2  -1  10 11663.2 679.752   4
   2  -1  -9 1198.54 212.587   7
  -2  -1   9 1598.43 339.076   3
  -2  -1   9 1766.12 279.501   4
   2  -1  -9 1126.72 265.988   5
   2  -1  -8 17315.2 694.981   7
   2  -1  -8 18128.8 899.796   5
  -2  -1   8 17647.3 888.526   3
  -2  -1   8 17814.5 744.735   4
   2  -1  -7 61759.1 1539.35   5
  -2  -1   7 59515.7 1269.12   4
  -2  -1   7 59978.9 1484.34   3
  -2  -1   6 6872.93 460.553   3
   2  -1  -6 6477.29 465.979   5
  -2  -1   6 5928.40 387.137   4
  -2  -1   5 25897.8 741.943   4
  -2  -1   5 25526.2 766.793   5
  -2  -1   4 118171. 1611.35   3
  -2  -1   4 122964. 1549.15   5
   2  -1  -4 121947. 1619.39   4
   2  -1  -4 118947. 1433.86   3
   2  -1  -3 113818. 1166.74   3
   2  -1  -3 119410. 1466.64   4
  -2  -1   3 118915. 1288.75   5
  -2  -1   2 281899. 2335.70   1
   2  -1  -1 27209.1 427.924   1
  -2  -1   1 26879.1 569.976   1
  -2  -1   1 26765.7 557.548   2
   2  -1   0 187579. 1786.75   6
  -2  -1   0 186676. 1556.37   6
  -2  -1   0 185595. 1661.90   2
   2  -1   0 187998. 1475.94   3
   2  -1   1 248860. 2283.83   6
  -2  -1  -1 237988. 2164.99   2
   2  -1   1 242509. 2080.82   3
  -2  -1  -1 240268. 2036.28   4
  -2  -1  -1 239048. 2131.25   6
  -2  -1  -1 243099. 2212.76   3
  -2  -1  -2 58975.8 925.857   4
   2  -1   2 60938.4 1133.21   6
   2  -1   2 61450.7 1014.66   7
  -2  -1  -2 59995.8 1114.27   3
  -2  -1  -3 136730. 1540.88   4
   2  -1   3 140295. 1669.56   7
  -2  -1  -4 15477.3 502.743   4
   2  -1   4 16040.4 568.074   7
   2  -1   5 40925.4 945.654   7
   2  -1   5 41000.8 1223.68   3
  -2  -1  -5 40145.2 864.830   4
  -2  -1  -5 40298.8 1246.70   6
   2  -1   5 43541.7 1321.79   2
  -2  -1  -6 76391.4 1886.37   6
   2  -1   6 76338.7 1843.48   3
   2  -1   6 80370.9 1944.81   2
   2  -1   7 33752.3 1332.79   3
  -2  -1  -7 33506.9 1361.82   6
   2  -1   7 35718.4 1395.94   2
  -2  -1  -8 16698.4 1044.79   6
   2  -1   8 15558.6 984.524   3
   2  -1   8 17066.3 1024.19   2
  -2  -1  -9 12529.7 979.419   6
   2  -1   9 12787.5 949.267   2
   2  -1   9 10933.2 879.593   3
   2  -1  10 799.784 321.779   2
  -2   0  11 599.943 292.221   3
   2   0 -10 393.555 209.430   5
  -2   0  10-27.4588 219.218   4
  -2   0  10 581.764 249.111   3
  -2   0   9 19.3957 161.251   4
   2   0  -9 167.534 213.503   5
   2   0  -9-71.1591 165.757   7
  -2   0   9 173.669 194.138   3
  -2   0   8 23619.7 1035.86   3
   2   0  -8 22305.9 836.308   7
  -2   0   8 21698.4 847.225   4
   2   0  -8 23454.9 1018.55   5
   2   0  -7 1392.38 247.782   5
  -2   0   7 1595.01 239.481   4
  -2   0   7 1170.64 237.900   3
   2   0  -7 1264.30 214.635   7
  -2   0   6 313.981 135.948   4
   2   0  -5 14982.8 605.586   3
  -2   0   5 15845.7 648.003   5
  -2   0   5 16418.7 594.884   4
  -2   0   4 216443. 2122.04   3
  -2   0   4 216148. 2294.47   5
   2   0  -4 217796. 2225.01   5
   2   0  -4 215254. 2163.59   3
  -2   0   4 219058. 2200.38   4
  -2   0   3 227612. 1916.12   3
   2   0  -3 224935. 1949.44   3
  -2   0   3 226275. 2092.45   5
  -2   0   2 290467. 2334.33   2
  -2   0   2 284141. 1985.77   3
  -2   0   2 286864. 2147.10   1
  -2   0   1 32242.0 553.822   1
  -2   0   1 30080.0 584.034   2
  -2   0   0 368375. 2759.93   2
   2   0   0 377956. 2649.11   6
  -2   0   0 377444. 2536.21   3
  -2   0  -1 332203. 2595.31   3
   2   0   1 332333. 2635.98   6
  -2   0  -1 326201. 2708.43   2
   2   0   2 390405. 3236.33   2
  -2   0  -2 385632. 3240.55   3
  -2   0  -2 377553. 2522.10   4
   2   0   2 378335. 3245.48   5
   2   0   2 380159. 2715.39   7
   2   0   3 20955.2 724.730   2
  -2   0  -3 21387.1 455.625   4
   2   0   3 21118.3 525.588   7
   2   0   4 30025.5 663.939   7
  -2   0  -4 29113.0 573.619   4
   2   0   5 31273.9 1081.92   2
  -2   0  -5 30954.2 1107.01   6
   2   0   5 30114.1 689.399   7
   2   0   5 31479.9 1079.69   3
  -2   0  -5 31088.0 648.799   4
  -2   0  -6-32.2118 200.630   6
   2   0   6 227.761 209.298   3
   2   0   6 220.385 175.237   2
  -2   0  -7-96.6756 204.825   6
   2   0   7 119.774 193.600   3
   2   0   7-153.417 202.432   2
   2   0   8 35766.4 1468.72   3
  -2   0  -8 38419.9 1573.35   6
   2   0   8 39687.0 1498.61   2
  -2   0  -9 1421.85 375.140   6
   2   0   9 1511.26 396.213   3
   2   0   9 1305.30 332.686   2
   2   1 -11 8273.42 780.157   6
  -2   1  11 8684.24 756.541   3
  -2   1  10 11542.8 736.920   4
   2   1 -10 11373.4 714.402   7
  -2   1  10 12382.0 838.177   3
  -2   1   9 1622.36 291.932   4
  -2   1   9 1791.49 342.305   3
   2   1  -9 1796.38 300.333   7
   2   1  -8 18102.4 872.637   5
  -2   1   8 17022.5 820.368   3
  -2   1   8 17453.5 795.168   4
   2   1  -8 18302.8 809.985   7
  -2   1   7 59942.9 1417.55   3
   2   1  -7 64542.8 1500.58   5
  -2   1   7 60929.2 1394.42   4
   2   1  -7 60608.2 1382.85   7
   2   1  -6 5843.57 414.075   7
  -2   1   6 5897.95 414.418   4
   2   1  -5 23983.8 727.517   5
   2   1  -5 23430.9 791.237   3
  -2   1   5 25322.4 768.016   4
  -2   1   5 23030.0 700.693   3
   2   1  -4 127273. 1517.03   5
   2   1  -4 122655. 1678.02   3
  -2   1   4 123102. 1762.94   5
  -2   1   4 122993. 1444.75   3
  -2   1   4 123705. 1623.01   4
  -2   1   3 115092. 1132.59   3
   2   1  -3 114214. 1212.45   5
  -2   1   3 113255. 1398.99   2
   2   1  -3 114010. 1434.06   3
  -2   1   3 114389. 1525.32   5
  -2   1   2 274317. 1633.73   3
   2   1  -2 274908. 1893.87   5
  -2   1   2 277440. 1864.88   1
  -2   1   2 280489. 2228.22   2
   2   1  -1 24191.5 393.435   6
  -2   1   1 25810.2 412.524   1
  -2   1   1 25584.2 555.233   2
   2   1   0 186491. 1546.18   6
  -2   1   0 189145. 1835.75   2
  -2   1   0 192802. 1511.81   3
   2   1   1 243634. 2046.22   2
  -2   1  -1 249417. 2136.75   3
   2   1   1 243294. 2177.59   5
   2   1   2 61387.6 1153.37   5
  -2   1  -2 64197.7 1153.06   3
   2   1   2 61345.3 1016.49   2
  -2   1  -3 123470. 884.044   4
   2   1   3 124569. 1143.59   7
   2   1   4 14293.9 530.649   4
   2   1   4 13279.7 332.086   7
   2   1   5 40617.4 1241.92   3
  -2   1  -5 41528.3 1286.28   6
   2   1   5 40598.5 952.931   4
  -2   1  -6 77631.7 1929.71   6
   2   1   6 78631.5 1742.47   2
   2   1   6 76626.7 1862.77   3
   2   1   6 77571.0 1428.22   4
   2   1   7 35054.3 1261.60   2
  -2   1  -7 35298.8 1367.56   6
   2   1   7 32823.8 1311.68   3
   2   1   7 34522.3 977.660   4
  -2   1  -8 16770.0 1024.55   6
   2   1   8 15190.5 963.965   3
   2   1   8 16786.1 939.116   2
   2   1   9 9934.32 853.261   3
   2   1   9 11826.2 830.846   2
  -2   1  -9 11247.7 930.147   6
  -2   2  11 12112.9 891.956   3
   2   2 -11 11368.1 903.363   6
   2   2 -10 3068.91 459.590   6
   2   2 -10 3941.45 464.154   7
  -2   2  10 3977.23 474.426   4
  -2   2  10 3611.70 461.063   3
  -2   2   9 47020.2 1455.34   4
   2   2  -9 46761.0 1543.59   6
  -2   2   9 45506.2 1455.24   3
   2   2  -9 46214.4 1430.56   7
  -2   2   8 105412. 2061.77   3
  -2   2   8 109384. 2124.33   4
   2   2  -8 108760. 2124.93   7
  -2   2   7 9410.48 565.678   3
   2   2  -7 9031.89 574.081   7
   2   2  -7 9903.64 571.591   5
  -2   2   7 9526.32 585.184   4
  -2   2   6 3410.56 341.692   4
   2   2  -6 3807.25 354.835   7
   2   2  -5 122997. 1637.39   5
  -2   2   5 117951. 1618.75   3
   2   2  -5 121694. 1850.18   7
  -2   2   5 122837. 1832.32   4
   2   2  -4 27049.8 785.557   7
   2   2  -4 26776.3 615.016   5
  -2   2   4 25755.7 823.987   5
   2   2  -4 25363.6 798.392   3
  -2   2   4 26087.3 607.438   3
  -2   2   4 25103.0 671.342   2
   2   2  -3 153318. 1292.26   5
  -2   2   3 149546. 1282.91   3
  -2   2   3 145742. 1575.55   2
  -2   2   3 146753. 1901.73   5
  -2   2   2 187796. 1723.25   2
  -2   2   1 20947.8 542.023   2
   2   2   0 70760.6 885.458   5
  -2   2   0 72812.3 1128.01   2
  -2   2   0 73281.5 867.042   3
   2   2   0 75662.8 910.280   2
  -2   2   0 72029.6 811.769   4
   2   2   1 129500. 1502.80   5
  -2   2  -1 124156. 942.451   4
   2   2   1 129269. 1254.00   2
  -2   2  -1 129009. 1495.62   3
   2   2   2 71467.4 1015.76   2
  -2   2  -2 72413.6 1261.19   3
   2   2   2 67923.1 1207.33   5
   2   2   3 7241.12 407.736   4
   2   2   3 7272.85 368.165   2
   2   2   4 40643.2 1012.62   4
   2   2   4 37321.6 1184.91   1
   2   2   4 39063.4 981.199   2
   2   2   5 26125.2 1012.09   3
   2   2   5 26970.4 874.593   4
  -2   2  -5 25690.0 1024.75   6
   2   2   6 11002.7 721.807   3
  -2   2  -6 11960.5 758.452   6
   2   2   6 11646.7 633.824   2
   2   2   6 12721.0 630.066   4
   2   2   7 10402.6 750.626   3
   2   2   7 12042.5 701.241   2
   2   2   7 11328.3 628.238   4
  -2   2  -7 11927.9 799.384   6
  -2   2  -8 2203.54 430.784   6
   2   2   8 1827.75 322.409   2
   2   2   8 1673.86 358.799   3
   2   2   9 5490.36 633.424   3
  -2   2  -9 6229.79 696.208   6
   2   3 -11 3150.76 508.086   6
  -2   3  11 3189.54 481.421   3
  -2   3  11 3327.69 490.067   4
  -2   3  10 14824.5 912.246   3
   2   3 -10 15943.6 931.924   7
  -2   3  10 17005.5 977.635   4
   2   3 -10 16041.4 985.392   6
   2   3  -9 1429.00 307.939   6
  -2   3   9 1133.42 271.764   3
   2   3  -9 1391.26 296.075   7
  -2   3   9 1906.20 356.156   4
   2   3  -8 2389.37 344.767   7
  -2   3   8 2371.62 334.227   3
  -2   3   8 2805.79 367.739   4
   2   3  -8 2933.66 375.479   6
  -2   3   7 49642.4 1278.01   3
   2   3  -7 49599.0 1316.34   6
  -2   3   7 50148.9 1411.81   4
   2   3  -7 51102.9 1431.78   7
   2   3  -6 57988.8 1446.06   7
  -2   3   6 58651.3 1425.99   4
  -2   3   5 54996.1 1061.33   2
   2   3  -5 57443.5 1319.53   7
  -2   3   5 56435.2 1071.73   3
  -2   3   5 57079.1 1310.04   4
  -2   3   4 234660. 2215.63   2
   2   3  -3 20223.2 421.147   6
  -2   3   3 20435.0 530.776   2
  -2   3   2 31416.5 644.646   2
   2   3  -1 151917. 1059.04   5
  -2   3   1 159632. 1683.05   2
  -2   3   0 14005.1 409.108   3
   2   3   0 13167.7 362.989   5
   2   3   0 13706.9 406.651   7
  -2   3   0 13641.4 517.745   2
  -2   3   0 13294.4 389.315   4
   2   3   1 14453.6 488.395   5
  -2   3  -1 15303.9 514.975   3
  -2   3  -1 14318.3 344.580   4
   2   3   1 13979.1 352.346   7
   2   3   1 14949.4 362.692   2
   2   3   2 26184.2 756.897   5
  -2   3  -2 27206.1 795.106   3
   2   3   2 26626.5 522.519   2
   2   3   3 127258. 1450.30   2
   2   3   3 131543. 1934.36   4
   2   3   4 3455.05 263.192   2
   2   3   4 3885.14 375.867   1
   2   3   4 3737.96 355.580   4
  -2   3  -4 3566.84 351.373   6
  -2   3  -5 31372.9 1125.37   6
   2   3   5 31606.2 1035.17   4
  -2   3  -6 345.667 186.055   6
   2   3   6 377.604 181.129   4
   2   3   7 24957.7 952.546   2
  -2   3  -7 23530.4 1141.39   6
   2   3   7 24311.9 986.481   4
  -2   3  -8 9052.24 779.669   6
  -2   3  -9 8927.31 835.427   6
   2   4 -11 1620.19 375.490   6
  -2   4  11 1778.32 394.998   4
   2   4 -10 7458.61 682.552   6
   2   4 -10 7950.29 703.683   7
  -2   4  10 8161.65 724.332   4
   2   4  -9 3420.36 428.076   6
  -2   4   9 3681.23 464.245   4
   2   4  -9 3789.94 465.794   7
   2   4  -8 7061.65 560.676   6
   2   4  -8 7227.48 613.550   7
  -2   4   8 7118.99 596.413   4
  -2   4   7 11183.9 713.077   4
  -2   4   7 10717.3 928.870   1
   2   4  -7 11080.0 701.856   7
   2   4  -7 10887.0 617.041   6
  -2   4   6 75473.7 1707.36   4
  -2   4   6 70739.6 1275.90   2
   2   4  -6 76505.1 1750.56   7
   2   4  -5 7815.72 404.691   6
   2   4  -5 8081.00 534.226   7
  -2   4   5 7129.23 513.279   4
  -2   4   5 7553.82 360.696   2
  -2   4   4 33351.6 629.984   1
   2   4  -4 33988.7 691.044   6
  -2   4   4 32558.7 696.755   2
  -2   4   3 386290. 2789.29   2
   2   4  -3 368283. 2339.13   6
  -2   4   2 35678.3 722.295   2
  -2   4   1 187080. 1983.79   2
   2   4  -1 190353. 2041.99   7
   2   4  -1 183740. 1352.33   5
  -2   4   1 183808. 2007.42   4
   2   4   0 202037. 1985.00   7
   2   4   0 206078. 1809.16   5
  -2   4   0 199643. 1975.05   4
   2   4   1 329891. 2827.39   5
   2   4   1 328821. 3097.13   1
  -2   4  -1 333758. 2994.40   3
  -2   4  -1 328872. 2524.56   4
   2   4   1 325911. 2481.67   7
  -2   4  -2 82046.4 1502.66   3
   2   4   2 84513.3 890.270   2
   2   4   2 82248.1 1411.65   5
  -2   4  -3 48216.2 1214.02   6
   2   4   3 47789.6 1237.21   4
   2   4   3 47237.7 710.462   2
   2   4   3 45574.3 1182.16   1
   2   4   4 68970.6 1027.56   2
   2   4   4 71308.7 1595.16   4
  -2   4  -4 67948.7 1576.91   6
   2   4   5 131677. 2311.11   4
  -2   4  -5 130058. 2374.47   6
   2   4   5 128839. 1660.87   2
  -2   4  -6 6791.56 579.202   6
   2   4   6 6590.83 550.523   4
  -2   4  -7 6207.35 602.904   6
   2   4   7 6020.77 548.128   4
  -2   4  -8 17174.4 1046.69   6
   2   4   8 17054.9 937.976   4
   2   5 -11 3388.30 500.022   6
   2   5 -11 3603.88 551.551   7
  -2   5  11 3195.13 508.593   4
   2   5 -10 27532.5 1279.51   6
   2   5 -10 27906.5 1364.01   7
  -2   5  10 29769.0 1412.98   4
   2   5  -9 3766.31 443.066   6
  -2   5   9 4146.98 508.747   4
   2   5  -9 3667.53 484.692   7
   2   5  -8 22824.6 1108.71   7
   2   5  -8 20970.8 942.396   6
  -2   5   8 22015.2 1085.80   4
   2   5  -7 17397.6 929.547   7
  -2   5   7 17771.6 927.632   4
   2   5  -7 16896.8 762.384   6
  -2   5   6 65678.7 1675.77   4
   2   5  -6 64686.8 1675.91   7
  -2   5   6 57390.7 1047.12   2
  -2   5   6 55991.2 1182.19   1
  -2   5   5 7230.68 544.518   4
   2   5  -5 7356.64 561.070   7
  -2   5   5 6543.03 319.411   2
   2   5  -5 6725.42 377.381   6
  -2   5   5 7048.11 345.401   1
  -2   5   4 21202.1 467.607   1
  -2   5   4 21296.9 547.934   2
   2   5  -4 22246.8 555.449   6
  -2   5   3 77160.9 739.332   1
  -2   5   3 89595.8 1161.05   2
  -2   5   2 12888.1 464.445   2
  -2   5   1 8319.08 476.743   4
   2   5   0 75467.7 1253.17   7
   2   5   0 78456.9 1111.84   5
  -2   5   0 76260.8 1269.55   4
   2   5   1 30316.0 704.130   7
   2   5   1 32809.7 820.933   5
  -2   5  -1 31682.5 752.404   4
   2   5   2 42957.9 1070.98   5
   2   5   2 43318.2 743.841   7
  -2   5  -3 34698.5 1068.77   6
   2   5   3 34851.9 1134.37   4
   2   5   3 34203.4 1041.88   1
   2   5   3 31475.5 444.350   2
   2   5   4 29778.1 1113.98   4
  -2   5  -4 29959.8 1055.43   6
   2   5   4 28158.0 513.332   2
  -2   5  -5 8733.43 617.075   6
   2   5   5 8502.06 636.662   4
   2   5   5 8610.36 342.259   2
  -2   5  -6 6171.81 565.231   6
   2   5   6 7098.37 597.460   4
  -2   5  -7 3045.65 446.652   6
   2   5   7 2886.80 418.701   4
  -2   5  -8 4488.56 565.158   6
   2   5   8 4281.74 526.081   4
   2   6 -11 9697.31 900.834   7
  -2   6  10 7395.21 745.523   4
   2   6 -10 7935.46 779.409   7
  -2   6   9 21567.8 1195.58   4
   2   6  -9 21497.8 1027.17   6
   2   6  -9 20912.2 1184.92   7
  -2   6   8 29934.5 1341.78   4
   2   6  -8 28765.4 1091.79   6
   2   6  -8 30148.9 1331.10   7
   2   6  -7 12957.9 660.139   6
  -2   6   7 13875.4 881.529   4
   2   6  -7 13315.0 851.166   7
  -2   6   6 1765.90 205.262   1
   2   6  -6 1734.39 343.220   7
  -2   6   6 1723.89 333.697   4
  -2   6   5 132495. 1559.96   1
  -2   6   5 146747. 2552.27   4
  -2   6   5 135986. 1490.48   2
   2   6  -5 147149. 1810.30   6
   2   6  -5 148908. 2608.77   7
   2   6  -4 6386.53 305.483   6
   2   6  -4 6920.44 536.802   7
  -2   6   4 6710.81 521.134   4
  -2   6   4 6020.74 249.914   1
  -2   6   4 6145.47 289.201   2
  -2   6   3 24507.2 618.664   2
   2   6   0 5744.50 320.449   5
   2   6   1 19299.6 673.981   5
  -2   6  -1 19116.2 654.894   4
   2   6   1 19056.8 627.408   7
   2   6   2 3165.08 334.170   1
   2   6   2 3480.19 246.694   7
  -2   6  -3 2455.70 301.039   6
   2   6   3 2310.78 297.572   1
   2   6   4 22103.3 1019.64   4
  -2   6  -4 23062.6 965.322   6
  -2   6  -5 7784.22 597.476   6
   2   6   5 7483.47 623.376   4
  -2   6  -6 65991.1 1858.97   6
   2   6   6 67835.9 1926.25   4
   2   6   7 13003.0 882.945   4
  -2   6  -7 11997.8 837.549   6
  -2   6  -8 2013.76 403.466   6
   2   7 -10 3489.41 557.035   7
  -2   7  10 3133.14 517.621   4
   2   7  -9 459.481 239.684   7
  -2   7   9 500.153 246.289   4
   2   7  -8 27.5430 140.623   6
   2   7  -8-538.378 293.467   7
  -2   7   8-92.0916 262.243   4
   2   7  -7 15135.8 712.220   6
  -2   7   7 15106.0 956.341   4
   2   7  -7 15275.6 957.078   7
   2   7  -6 2910.59 427.597   7
  -2   7   6 3207.99 438.514   4
   2   7  -5 4146.59 297.863   6
  -2   7   5 4159.65 256.392   1
  -2   7   5 4345.69 496.766   4
   2   7  -5 4331.73 488.916   7
   2   7  -4 12937.7 761.921   7
  -2   7   4 13307.4 771.985   4
  -2   7   4 11596.1 368.053   1
  -2   7   3 13218.1 725.135   4
   2   7  -3 12559.4 712.561   7
   2   7  -2 110373. 2011.42   7
  -2   7   2 111242. 2049.52   4
   2   7  -1 46940.9 1248.69   7
  -2   7   1 50666.2 1288.53   4
   2   7   0 17944.9 809.542   1
   2   7   1 9801.43 509.032   5
   2   7   1 9842.45 598.944   1
   2   7   2 92222.7 1800.02   1
   2   7   2 93759.5 1443.92   7
  -2   7  -4 6077.64 513.990   6
  -2   7  -5 29688.1 1198.90   6
   2   7   5 30507.9 1334.65   4
  -2   7  -6 45672.6 1579.32   6
   2   7   6 47820.0 1715.73   4
  -2   7  -7 10421.9 807.380   6
  -2   7  -8 364.099 221.656   6
   2   8  -9 3770.87 580.979   7
  -2   8   9 3651.60 564.986   4
   2   8  -8 1560.13 353.819   7
  -2   8   8 1455.51 373.958   4
  -2   8   7 6586.06 673.510   4
   2   8  -7 5328.53 608.486   7
  -2   8   6 12242.8 867.248   4
   2   8  -6 12524.2 876.139   7
  -2   8   5 17932.2 991.833   4
   2   8  -5 17165.6 963.005   7
  -2   8   4 20375.4 1006.58   4
   2   8  -4 20954.0 1023.04   7
  -2   8   3 47126.8 1475.53   4
   2   8  -3 48149.8 1476.24   7
   2   8  -2 76519.0 1794.43   7
  -2   8   2 76097.5 1800.24   4
   2   8  -1 22270.6 919.385   7
  -2   8   1 23766.5 966.738   4
  -2   8   0 42930.5 1242.95   4
   2   8   0 41900.0 1218.19   7
   2   8   1 59829.2 1529.41   1
  -2   8  -5 7213.41 613.916   6
  -2   8  -6 2091.91 378.021   6
  -2   8  -7 2633.51 446.061   6
  -2   8  -8 26732.9 1397.05   6
   2   9  -8 4798.48 626.502   7
  -2   9   8 4728.80 673.481   4
  -2   9   7 23132.3 1303.92   4
   2   9  -7 23572.0 1327.96   7
  -2   9   6 13902.0 983.304   4
   2   9  -6 14873.6 1011.06   7
   2   9  -5 3099.12 476.372   7
  -2   9   5 3302.87 498.855   4
  -2   9   4 29074.6 1264.62   4
   2   9  -4 28723.1 1264.40   7
  -2   9   3 23240.8 1102.42   4
   2   9  -3 21873.5 1060.09   7
  -2   9   2 11651.3 764.171   4
   2   9  -2 11758.3 745.717   7
  -2   9   1 17421.0 881.015   4
   2   9  -1 17621.9 886.450   7
   2   9   0 15527.1 791.502   7
  -2   9   0 16058.2 816.946   4
   2   9   1 5735.72 457.108   7
  -2   9  -7 4806.62 603.501   6
  -2  10   7 14451.5 1087.68   4
   2  10  -7 16003.2 1150.92   7
   2  10  -6 367.332 281.937   7
  -2  10   6 360.378 242.483   4
  -2  10   5 41051.9 1672.94   4
   2  10  -5 41682.5 1677.59   7
   2  10  -4 3981.70 509.869   7
  -2  10   4 3950.39 514.299   4
  -2  10   3 12651.5 870.848   4
   2  10  -3 12126.1 837.103   7
   2  10  -2 1167.06 287.727   7
  -2  10   2 1519.34 330.463   4
   2  10  -1 168.145 198.412   7
  -2  10   1 256.241 180.088   4
  -2  10   0 18595.1 929.632   4
   2  10   0 18574.5 906.071   7
   2  10   1 26275.3 1022.86   7
   2  11  -6 105.715 227.197   7
  -2  11   6 642.360 334.308   4
  -2  11   5 14175.9 1034.75   4
   2  11  -5 13713.5 1016.18   7
  -2  11   4 16595.5 1076.34   4
   2  11  -4 16387.0 1072.12   7
  -2  11   3 3491.65 512.410   4
   2  11  -3 2891.96 447.773   7
  -2  11   2 16002.1 979.189   4
   2  11  -2 15459.8 977.230   7
   2  11  -1 21572.4 1079.95   7
  -2  11   1 23161.1 1136.95   4
   2  11   0 2605.36 392.253   7
  -2  12   4 6196.91 699.598   4
   2  12  -4 5420.67 666.484   7
   2  12  -3 3787.70 534.684   7
  -2  12   3 3612.83 518.067   4
  -2  12   2 4246.74 553.921   4
   2  12  -2 4688.54 573.404   7
   2  12  -1 765.431 261.847   7
  -2  13   3 11121.9 959.466   4
   2  13  -3 9966.63 885.607   7
   2  13  -2 2084.66 410.233   7
   3 -14  -3 6681.15 731.013   5
   3 -13  -4 4121.65 592.302   5
   3 -13  -3 7248.18 733.190   5
   3 -13  -2 8474.79 768.096   5
   3 -13  -1 9087.13 793.206   5
   3 -13   0 6054.96 652.536   5
   3 -12  -5 1987.46 416.287   5
   3 -12  -4 1846.66 396.585   5
  -3 -12   4 1769.17 410.308   3
   3 -12  -3 3394.37 506.888   5
  -3 -12   3 3208.54 518.409   3
   3 -12  -2 8523.55 749.899   5
  -3 -12   2 8729.18 731.087   1
  -3 -12   1 2281.80 394.948   1
   3 -12  -1 1919.22 367.364   5
   3 -12   0 2200.29 437.751   5
  -3 -12   0 2868.92 434.056   1
   3 -12   0 2294.89 351.371   2
  -3 -12  -1 20180.7 1092.93   1
   3 -12   1 22447.7 1191.26   5
   3 -12   1 22746.3 1120.08   2
   3 -12   1 19935.6 1025.58   3
   3 -12   2 2332.14 390.470   3
   3 -12   2 2434.70 425.325   2
   3 -12   3 2167.46 423.643   3
   3 -12   3 2411.09 451.880   2
   3 -12   4 5694.31 663.866   3
   3 -11  -6 3830.96 568.179   5
  -3 -11   6 3883.57 578.218   3
   3 -11  -5 11318.7 880.013   5
  -3 -11   5 12478.5 978.489   3
  -3 -11   4 6289.04 637.486   1
  -3 -11   4 7731.08 760.266   3
   3 -11  -4 6848.49 670.161   5
   3 -11  -3 2143.84 369.425   5
  -3 -11   3 2549.88 445.324   3
  -3 -11   3 2794.98 427.965   1
  -3 -11   2 2076.46 368.443   1
   3 -11  -2 2062.48 375.913   5
   3 -11  -2 2245.82 329.388   3
   3 -11  -1 40018.9 1273.02   2
   3 -11  -1 38128.0 1483.20   5
  -3 -11   1 37490.1 1409.41   1
   3 -11  -1 38589.3 1269.60   3
   3 -11   0 7298.07 595.304   2
   3 -11   0 6421.97 543.379   3
   3 -11   0 6376.93 637.581   5
  -3 -11   0 6484.39 597.807   1
   3 -11   1 3232.98 406.754   3
   3 -11   1 3451.49 444.996   2
  -3 -11  -1 3065.69 450.282   1
   3 -11   2 31020.2 1350.83   2
   3 -11   2 28981.7 1230.79   3
   3 -11   3 43489.4 1597.91   3
   3 -11   3 47825.1 1782.41   2
   3 -11   4 13581.7 942.137   3
   3 -11   4 14782.5 1059.19   2
   3 -11   5 235.944 276.084   3
   3 -10  -7 10332.3 875.603   5
  -3 -10   7 12563.7 994.009   3
   3 -10  -6 12276.4 916.737   5
  -3 -10   6 13871.8 1004.33   3
   3 -10  -5 17502.5 1049.26   5
  -3 -10   5 19955.4 1162.17   3
  -3 -10   5 18263.6 1072.04   1
   3 -10  -4 6061.29 619.954   5
  -3 -10   4 5983.87 656.108   3
  -3 -10   4 5943.68 601.116   1
  -3 -10   3 5595.31 564.509   1
   3 -10  -3 5735.40 576.326   5
   3 -10  -2 906.513 260.413   5
   3 -10  -2 1072.01 227.856   2
   3 -10  -2 781.791 203.212   3
  -3 -10   2 807.473 235.507   1
   3 -10  -1 67411.8 1601.17   2
   3 -10  -1 64482.1 1550.12   3
   3 -10  -1 66336.7 1891.13   5
  -3 -10   1 66009.6 1794.41   1
   3 -10   0 22294.9 988.534   2
   3 -10   0 21939.6 926.191   3
  -3 -10   0 19650.4 1001.36   1
  -3 -10  -1 4147.30 491.865   1
  -3 -10  -1 4218.75 382.197   5
   3 -10   1 4857.16 461.218   3
   3 -10   1 3559.76 370.031   1
   3 -10   2 12434.6 843.349   2
  -3 -10  -2 10072.3 645.659   5
   3 -10   2 11705.3 749.987   3
  -3 -10  -2 9424.06 774.737   1
  -3 -10  -3 2419.92 348.082   5
   3 -10   3 2956.51 410.221   3
   3 -10   3 2939.64 449.534   2
  -3 -10  -3 2548.33 487.826   1
  -3 -10  -4 4156.32 493.759   5
   3 -10   4 4673.08 554.410   3
   3 -10   4 5661.09 661.614   2
   3 -10   5 2883.16 424.215   3
   3 -10   5 4015.06 604.505   2
  -3 -10  -5 2642.82 433.491   5
   3  -9  -8 1107.35 375.959   5
  -3  -9   8 711.967 279.271   3
   3  -9  -7 8272.11 754.358   5
  -3  -9   7 10325.3 856.666   3
   3  -9  -6 24263.7 1228.56   5
  -3  -9   6 27730.1 1347.50   3
  -3  -9   6 25888.6 1306.75   1
  -3  -9   5 20523.7 1146.29   3
   3  -9  -5 19331.1 1064.00   5
  -3  -9   5 18612.4 1046.38   1
   3  -9  -4 2593.48 422.806   5
  -3  -9   4 2888.28 436.973   1
  -3  -9   4 3119.52 455.250   3
   3  -9  -4 2620.04 261.467   2
   3  -9  -3 22908.8 1090.14   5
   3  -9  -3 25163.2 796.905   2
  -3  -9   3 23811.1 1067.95   1
   3  -9  -2 2322.10 370.095   5
   3  -9  -2 2381.82 292.457   2
   3  -9  -2 2221.58 277.810   3
  -3  -9   2 2603.99 374.690   1
  -3  -9   1 1472.83 286.672   1
  -3  -9   1 1440.60 168.715   5
   3  -9  -1 1614.38 332.190   5
   3  -9  -1 1890.42 282.237   2
   3  -9  -1 1441.85 172.236   1
   3  -9  -1 1565.31 251.500   3
  -3  -9   0 17130.5 634.521   5
   3  -9   0 18784.4 811.118   3
   3  -9   0 19518.1 888.889   2
  -3  -9   0 18344.2 907.517   1
   3  -9   0 16497.5 654.481   1
  -3  -9  -1 1546.30 248.733   5
   3  -9   1 1172.88 213.506   3
   3  -9   1 1611.17 311.886   2
  -3  -9  -1 1906.20 329.424   1
  -3  -9  -2 252.403 185.658   1
  -3  -9  -2 159.981 142.320   5
   3  -9   2 234.627 162.385   3
   3  -9   2 37.2022 181.816   2
  -3  -9  -3 9254.42 657.130   5
   3  -9   3 10418.3 716.069   3
   3  -9   3 10531.6 812.880   2
  -3  -9  -4 7243.60 640.967   5
   3  -9   4 8778.22 712.462   3
   3  -9   4 9172.73 806.758   2
  -3  -9  -5 6538.99 643.486   5
   3  -9   5 7594.07 779.352   2
   3  -9   5 7107.17 668.410   3
   3  -9   6 21533.1 1208.74   3
  -3  -9  -7 6365.36 704.416   6
   3  -8  -9 1002.21 332.531   5
  -3  -8   9 579.697 306.086   3
  -3  -8   8 34102.1 1529.12   3
   3  -8  -8 30360.8 1448.20   5
   3  -8  -7 399.999 215.526   5
  -3  -8   7 512.173 210.376   3
  -3  -8   6 882.738 278.239   1
   3  -8  -6 926.122 293.061   5
  -3  -8   6 1288.15 306.915   3
   3  -8  -5 9103.01 708.180   5
  -3  -8   5 9648.71 761.624   3
  -3  -8   5 9329.42 720.068   1
   3  -8  -4 9373.05 699.799   5
  -3  -8   4 10783.7 756.887   3
   3  -8  -4 9614.36 464.005   2
  -3  -8   4 10852.7 764.756   1
  -3  -8   3 10636.2 689.668   1
   3  -8  -3 11374.2 731.442   5
   3  -8  -3 11597.4 526.793   2
   3  -8  -2 90891.7 2019.15   5
   3  -8  -2 85963.5 1496.99   3
  -3  -8   2 86400.6 1893.38   1
   3  -8  -2 91228.3 1600.25   2
   3  -8  -1 7515.09 456.028   3
  -3  -8   1 8131.84 575.153   1
   3  -8  -1 8322.00 530.107   2
  -3  -8   1 6910.23 311.987   5
  -3  -8   1 7329.93 416.835   2
   3  -8  -1 7522.75 343.470   1
  -3  -8   0 29486.3 802.448   5
   3  -8   0 31636.4 973.464   3
  -3  -8   0 31200.7 1131.05   1
  -3  -8   0 29719.3 684.206   2
  -3  -8  -1 64223.2 1361.01   5
  -3  -8  -1 67303.8 1749.01   1
   3  -8   1 66597.9 1525.60   3
  -3  -8  -2 1341.46 261.471   5
  -3  -8  -2 1419.37 318.293   1
   3  -8   2 1122.01 250.091   3
   3  -8   2 1292.83 305.920   2
  -3  -8  -3 1117.38 375.531   1
  -3  -8  -3 1405.92 296.628   5
   3  -8   3 1613.67 321.385   3
   3  -8   3 1203.52 314.425   2
   3  -8   4 47352.0 1552.25   3
  -3  -8  -4 44890.0 1492.20   5
   3  -8   4 49130.4 1748.92   2
   3  -8   5 15373.3 952.924   3
  -3  -8  -5 13819.5 907.011   5
   3  -8   5 15684.8 1036.73   2
   3  -8   6 23823.8 1356.35   2
   3  -8   6 21437.1 1179.24   3
  -3  -8  -7 4879.86 623.725   6
  -3  -7   9 6327.03 677.402   3
   3  -7  -9 6288.95 694.813   5
   3  -7  -8 6418.46 671.811   5
  -3  -7   8 6480.95 654.868   3
   3  -7  -7 15523.9 943.622   5
  -3  -7   7 16931.6 1003.76   3
   3  -7  -6 781.986 297.059   5
  -3  -7   6 1255.95 327.965   3
   3  -7  -5 67701.3 1812.49   5
  -3  -7   5 65733.5 1820.76   1
  -3  -7   5 69969.0 1880.75   3
   3  -7  -4 111811. 2270.70   5
   3  -7  -4 106455. 1438.93   3
   3  -7  -4 108841. 1578.64   2
  -3  -7   4 111642. 2287.25   1
   3  -7  -3 45.9585 108.740   2
   3  -7  -3 85.3986 181.338   5
  -3  -7   3 379.463 202.518   1
   3  -7  -2 29277.0 1095.30   5
   3  -7  -2 27838.3 761.118   3
  -3  -7   2 29092.8 1041.96   1
   3  -7  -2 29545.2 872.860   2
  -3  -7   1 47381.7 767.914   5
   3  -7  -1 54593.2 1110.34   3
  -3  -7   1 53727.3 1400.33   1
   3  -7  -1 57895.6 1335.18   2
  -3  -7   1 53873.6 1096.85   2
   3  -7  -1 48144.7 838.674   1
   3  -7   0 55111.4 1198.45   3
  -3  -7   0 53301.1 1429.00   1
   3  -7   0 55531.1 1392.29   2
  -3  -7   0 51211.7 899.230   2
   3  -7   1 19801.7 893.862   2
   3  -7   1 19526.4 750.435   3
  -3  -7  -1 17303.7 675.187   5
  -3  -7  -1 18613.7 872.817   1
   3  -7   1 18634.1 648.361   4
  -3  -7  -2 7922.16 645.286   1
   3  -7   2 10679.8 719.218   2
  -3  -7  -2 9023.26 569.549   5
   3  -7   2 10737.2 619.850   3
   3  -7   2 9680.51 417.103   4
   3  -7   3 44125.7 1339.76   3
  -3  -7  -3 41158.3 1284.38   5
   3  -7   3 46842.3 1575.56   2
  -3  -7  -3 38083.4 1682.52   1
   3  -7   4 5438.53 568.251   2
  -3  -7  -4 4985.34 506.778   5
   3  -7   4 5270.35 528.265   3
   3  -7   5 7295.10 635.926   3
  -3  -7  -5 6435.23 639.127   5
   3  -7   6 13933.6 932.487   3
   3  -7   6 14823.4 1045.91   2
  -3  -7  -7 10751.7 872.049   6
   3  -7   7 15398.6 1050.97   3
   3  -6 -10 3534.91 558.829   5
  -3  -6  10 3834.35 584.099   3
  -3  -6   9 22823.6 1233.57   3
  -3  -6   9 21333.6 921.322   4
   3  -6  -9 20125.3 1160.66   5
   3  -6  -8 12992.8 898.625   5
  -3  -6   8 14385.0 928.608   3
  -3  -6   7 35307.9 1360.88   3
   3  -6  -7 34017.9 1344.88   5
  -3  -6   6 41051.9 820.256   5
  -3  -6   6 44605.5 1483.28   3
   3  -6  -6 42013.4 1446.88   5
   3  -6  -5 40176.2 1348.43   5
   3  -6  -5 41287.1 876.617   3
  -3  -6   5 44735.1 1422.93   3
  -3  -6   5 40684.4 1365.38   1
   3  -6  -4 90801.6 1946.59   5
   3  -6  -4 86359.0 1395.64   2
  -3  -6   4 88698.8 1942.18   1
   3  -6  -4 86593.9 1160.22   3
  -3  -6   3 14703.9 743.274   1
   3  -6  -3 14291.8 747.207   5
   3  -6  -3 14390.0 554.855   2
  -3  -6   2 30610.2 1007.33   1
   3  -6  -2 31849.0 872.873   2
   3  -6  -2 29953.6 684.757   3
   3  -6  -2 30281.5 1064.55   5
   3  -6  -1 7926.26 472.706   2
   3  -6  -1 7349.73 365.721   3
  -3  -6   1 7889.10 512.165   1
  -3  -6   1 7206.19 384.322   2
   3  -6   0 25960.3 902.210   2
   3  -6   0 24910.7 730.007   3
  -3  -6   0 24972.4 923.171   1
   3  -6   0 25077.3 739.953   4
  -3  -6   0 23671.9 599.281   2
  -3  -6  -1 2017.85 160.821   2
  -3  -6  -1 1795.57 232.713   5
   3  -6   1 1938.51 246.578   3
   3  -6   1 2199.08 296.012   2
   3  -6   1 2164.31 213.999   4
  -3  -6  -1 1796.98 296.806   1
   3  -6   2 27078.7 917.136   3
  -3  -6  -2 24137.4 887.065   5
   3  -6   2 26552.9 1089.08   2
  -3  -6  -2 23878.8 1063.22   1
   3  -6   2 26018.2 592.291   4
  -3  -6  -3 5411.64 463.582   5
  -3  -6  -3 4412.89 623.599   1
   3  -6   3 5827.21 547.793   2
   3  -6   3 5633.55 467.516   3
  -3  -6  -4 3255.79 421.128   5
   3  -6   4 3424.89 407.823   3
   3  -6   4 3921.74 486.003   2
   3  -6   5 9445.22 694.231   3
   3  -6   5 11537.0 856.214   2
  -3  -6  -6 12226.5 839.367   6
   3  -6   6 11566.9 827.773   3
   3  -6   6 13268.9 958.821   2
   3  -6   7 6723.40 712.969   3
  -3  -6  -7 4648.00 580.442   6
   3  -6   7 7019.58 760.732   2
  -3  -5  10 36052.8 1585.81   3
   3  -5 -10 34037.7 1568.13   5
  -3  -5   9 9556.40 768.332   3
   3  -5  -9 9223.55 780.143   5
  -3  -5   9 8618.43 581.321   4
   3  -5  -8-204.255 239.716   5
  -3  -5   8 28.2567 212.700   3
  -3  -5   7 40321.0 1390.08   3
   3  -5  -7 39215.5 1392.64   5
   3  -5  -6 28667.3 1137.48   5
  -3  -5   6 29878.5 748.040   5
  -3  -5   6 30437.6 1168.94   3
   3  -5  -6 27486.9 780.581   3
  -3  -5   5 37123.6 660.780   5
   3  -5  -5 39004.9 1264.79   5
  -3  -5   5 40364.2 1275.91   3
   3  -5  -5 36758.6 774.497   3
   3  -5  -4 5219.07 335.452   2
  -3  -5   4 5095.32 454.375   1
   3  -5  -4 5317.58 248.180   3
   3  -5  -3 29188.4 521.296   3
   3  -5  -3 29996.4 780.796   2
  -3  -5   3 29789.5 1005.50   1
  -3  -5   2 160618. 2270.30   1
   3  -5  -2 162867. 1987.67   2
   3  -5  -1 87302.2 1120.38   3
   3  -5  -1 88428.7 1510.56   2
  -3  -5   1 88189.8 1609.21   1
  -3  -5   1 85558.3 1298.71   2
   3  -5  -1 86344.7 1376.18   4
   3  -5   0 53997.5 995.067   3
   3  -5   0 54027.0 1268.85   2
  -3  -5   0 53646.4 1271.65   1
   3  -5   0 53281.0 998.525   4
  -3  -5   0 51542.3 889.675   2
  -3  -5  -1 42151.6 1188.41   1
  -3  -5  -1 42431.4 770.936   2
   3  -5   1 44997.3 1246.25   2
  -3  -5  -1 40351.0 972.321   5
   3  -5   1 44365.0 1018.38   3
   3  -5   1 43516.5 796.512   4
   3  -5   2 10504.1 552.826   3
  -3  -5  -2 10284.8 560.873   5
   3  -5   2 11170.6 667.629   2
   3  -5   2 10188.4 306.757   4
   3  -5   3 71344.9 1565.79   3
   3  -5   3 72937.9 1812.41   2
   3  -5   4 9245.40 621.161   3
   3  -5   4 9936.61 722.260   2
   3  -5   5 15914.5 876.150   3
   3  -5   5 17340.9 1004.63   2
  -3  -5  -6 6809.61 641.133   6
   3  -5   6 7591.97 675.503   3
   3  -5   6 8360.51 757.491   2
   3  -5   7 396.690 246.611   3
  -3  -5  -7 365.750 244.723   6
   3  -5   7 588.197 289.854   2
  -3  -5  -8 12357.6 975.013   6
  -3  -4  11 932.078 304.849   3
   3  -4 -10 271.277 196.113   5
  -3  -4  10 69.8516 266.477   3
  -3  -4   9 5551.88 576.861   3
   3  -4  -9 4764.60 561.622   5
  -3  -4   9 4705.70 441.584   4
  -3  -4   8 7768.95 644.835   3
   3  -4  -8 6736.79 605.501   5
  -3  -4   8 6864.55 502.569   4
  -3  -4   7 18076.0 887.705   3
   3  -4  -7 17205.1 892.396   5
   3  -4  -6 7180.66 393.902   3
  -3  -4   6 6930.03 540.120   3
   3  -4  -6 6913.92 558.019   5
  -3  -4   6 6891.88 380.788   5
   3  -4  -5 62650.6 1008.07   3
  -3  -4   5 61772.4 966.709   5
  -3  -4   5 65890.0 1534.44   3
   3  -4  -4 28928.0 533.134   3
  -3  -4   4 29718.1 987.654   1
  -3  -4   3 9759.74 541.181   1
   3  -4  -3 9575.85 437.791   2
  -3  -4   2 57430.5 1230.51   1
   3  -4  -2 56534.0 1104.33   4
   3  -4  -2 56861.7 1082.95   2
  -3  -4   1 1470.08 213.992   1
   3  -4  -1 1642.44 144.067   3
   3  -4  -1 1514.99 173.326   4
  -3  -4   1 1656.11 179.646   2
   3  -4  -1 1745.28 233.389   2
  -3  -4   1 1245.36 88.2636   6
   3  -4   0 34612.7 722.881   3
   3  -4   0 34515.4 968.585   2
  -3  -4   0 33541.9 936.420   1
  -3  -4   0 32682.1 622.688   6
   3  -4   0 33480.4 716.581   4
  -3  -4   0 32540.0 700.249   2
  -3  -4  -1 135164. 1638.70   6
  -3  -4  -1 134246. 1510.78   2
  -3  -4  -1 128970. 2049.71   1
   3  -4   1 139228. 1779.95   3
   3  -4   1 132916. 1330.67   4
  -3  -4  -2 11390.7 445.473   2
   3  -4   2 11623.5 538.821   3
  -3  -4  -2 11618.7 711.940   1
   3  -4   3 10244.0 668.912   2
   3  -4   3 9524.47 568.017   3
  -3  -4  -4 135085. 2321.37   6
   3  -4   4 136414. 2364.72   3
  -3  -4  -5 20346.8 971.159   6
   3  -4   5 20664.3 1076.10   2
   3  -4   5 22230.7 1049.58   3
  -3  -4  -6 3180.66 442.442   6
   3  -4   6 3536.39 463.727   3
   3  -4   6 3044.86 462.965   2
  -3  -4  -7 9832.54 809.038   6
   3  -4   7 10591.5 812.723   3
   3  -4   7 11335.2 899.208   2
   3  -4   8 10700.2 869.044   3
  -3  -4  -8 9399.27 855.701   6
   3  -4   8 11340.1 977.928   2
  -3  -3  11 8799.70 795.087   3
   3  -3 -11 8887.10 817.353   5
   3  -3 -10 18949.5 1121.50   5
  -3  -3  10 18239.4 840.220   4
  -3  -3  10 18334.3 1052.39   3
  -3  -3   9 11636.5 810.514   3
   3  -3  -9 11304.3 801.980   5
  -3  -3   9 11179.4 636.653   4
  -3  -3   8 8477.88 645.932   3
   3  -3  -8 8121.43 647.330   5
  -3  -3   8 8585.01 551.061   4
  -3  -3   7 59815.1 1558.81   3
   3  -3  -7 59754.6 1612.58   5
  -3  -3   6 7830.46 519.646   3
   3  -3  -6 8347.39 583.204   5
  -3  -3   6 8062.19 436.036   5
   3  -3  -6 6787.99 381.794   3
   3  -3  -5 20851.8 567.190   3
  -3  -3   5 22286.8 615.257   5
  -3  -3   4 467.120 87.5017   5
   3  -3  -4 451.547 79.3901   3
   3  -3  -3 72519.2 1218.69   2
   3  -3  -3 72821.0 1291.72   4
  -3  -3   3 73327.5 1423.85   1
  -3  -3   2 122055. 1748.07   1
  -3  -3   2 120002. 1658.06   2
   3  -3  -2 121779. 1601.45   4
   3  -3  -2 124610. 1623.12   2
   3  -3  -1 80146.7 915.400   1
   3  -3  -1 75538.1 783.872   3
  -3  -3   1 76528.1 1353.40   1
   3  -3  -1 79552.1 1354.01   2
  -3  -3   1 74355.7 783.845   6
  -3  -3   1 75666.2 1158.49   2
   3  -3  -1 74630.7 1132.86   4
   3  -3   0 167846. 2122.06   6
   3  -3   0 164763. 1597.86   3
  -3  -3   0 165210. 1577.19   6
   3  -3   0 155075. 2286.94   1
  -3  -3   0 162276. 2107.60   1
  -3  -3   0 159410. 1682.15   2
   3  -3   1 121491. 1558.70   3
  -3  -3  -1 122291. 1897.90   1
  -3  -3  -1 122185. 1808.32   4
  -3  -3  -1 118162. 1520.17   6
   3  -3   1 119209. 1831.33   7
   3  -3   2 118348. 1745.33   3
  -3  -3  -2 114390. 1688.87   6
  -3  -3  -2 111369. 1554.73   2
  -3  -3  -2 121585. 1863.42   4
   3  -3   3 228328. 3083.94   2
   3  -3   3 229708. 2843.85   3
   3  -3   4 15610.7 778.886   3
  -3  -3  -4 15065.5 754.924   6
   3  -3   4 16045.7 839.771   2
   3  -3   5 30957.1 1168.03   3
   3  -3   5 31374.3 1259.71   2
  -3  -3  -5 29828.2 1164.08   6
   3  -3   6 23776.7 1092.09   3
  -3  -3  -6 23705.1 1121.97   6
   3  -3   6 27258.9 1254.40   2
  -3  -3  -7 24467.8 1233.26   6
   3  -3   7 26486.1 1335.29   2
   3  -3   7 23810.9 1188.78   3
   3  -3   8 16290.5 1062.72   3
   3  -3   8 17715.3 1143.18   2
  -3  -3  -8 16120.4 1095.36   6
   3  -2 -11 3641.31 523.811   5
  -3  -2  11 4503.99 583.330   3
   3  -2 -10 2090.06 408.510   5
  -3  -2  10 2663.27 434.851   3
  -3  -2  10 2699.86 365.031   4
  -3  -2   9 81777.3 2039.90   3
   3  -2  -9 84442.4 2115.56   5
  -3  -2   9 80280.5 1730.37   4
  -3  -2   8 19109.6 911.396   3
   3  -2  -8 17481.0 903.211   5
  -3  -2   8 17745.5 776.000   4
  -3  -2   7 25451.8 984.841   3
   3  -2  -7 24832.8 988.955   5
  -3  -2   7 24895.0 876.596   4
   3  -2  -6 31061.1 1025.66   5
   3  -2  -6 31739.3 853.586   3
  -3  -2   6 33195.8 934.263   5
  -3  -2   6 32724.4 1010.06   3
   3  -2  -5 128624. 1556.19   3
  -3  -2   5 132792. 1700.42   5
  -3  -2   4 255568. 2667.27   3
  -3  -2   4 251373. 2186.74   5
   3  -2  -4 248244. 1978.30   3
   3  -2  -4 251112. 2664.94   4
   3  -2  -3 9049.42 440.020   2
  -3  -2   3 9439.86 472.802   1
   3  -2  -3 8971.86 457.724   4
  -3  -2   2 72821.7 1237.11   1
  -3  -2   2 73860.5 1209.72   2
   3  -2  -2 72469.9 1173.78   2
   3  -2  -2 70383.1 780.566   1
   3  -2  -1 288197. 1867.36   3
  -3  -2   1 297191. 2720.79   1
   3  -2  -1 291003. 2706.19   6
   3  -2  -1 298427. 2182.37   1
  -3  -2   1 299522. 2102.09   6
  -3  -2   1 290999. 2516.56   2
  -3  -2   0 75738.0 1145.17   2
   3  -2   0 74206.4 969.465   3
  -3  -2   0 73764.3 1029.76   6
   3  -2   0 73810.3 1274.41   6
  -3  -2   0 77246.5 1332.98   1
  -3  -2  -1 4769.64 340.557   3
   3  -2   1 5556.52 313.693   3
  -3  -2  -1 4676.67 306.086   6
  -3  -2  -1 5061.14 322.182   2
   3  -2   1 5139.76 358.470   6
  -3  -2  -1 5084.53 337.309   4
  -3  -2  -2 8753.19 468.722   6
   3  -2   2 8401.54 454.638   7
  -3  -2  -2 8176.34 432.367   2
  -3  -2  -2 8682.92 446.651   4
   3  -2   2 9230.87 466.064   3
  -3  -2  -3 6202.73 444.982   6
   3  -2   3 6771.97 509.112   2
   3  -2   3 7002.32 463.553   3
  -3  -2  -3 6527.86 397.176   4
   3  -2   3 6915.55 444.249   7
  -3  -2  -4 12910.9 703.928   6
   3  -2   4 13319.3 736.865   2
   3  -2   4 12881.8 677.595   3
  -3  -2  -4 12131.2 540.722   4
  -3  -2  -5 34.6359 194.881   6
   3  -2   5 49.3630 171.769   3
   3  -2   5 466.575 219.102   2
  -3  -2  -6 4296.65 505.449   6
   3  -2   6 4055.91 485.262   3
   3  -2   6 4036.70 500.480   2
   3  -2   7 4953.25 566.868   2
  -3  -2  -7 4011.91 534.594   6
   3  -2   7 4252.59 534.172   3
   3  -2   8 6330.57 691.059   2
  -3  -2  -8 5914.67 683.325   6
   3  -2   8 5953.82 666.842   3
   3  -2   9 15430.7 1114.59   2
   3  -1 -11 3200.50 485.156   5
  -3  -1  11 4009.06 531.762   3
   3  -1 -10 31373.5 1098.52   7
   3  -1 -10 36892.4 1479.68   5
  -3  -1  10 40088.3 1510.84   3
  -3  -1  10 34932.3 1218.02   4
  -3  -1   9 11054.4 757.627   3
   3  -1  -9 11706.4 788.761   5
   3  -1  -9 10858.1 621.403   7
  -3  -1   9 11758.1 676.911   4
  -3  -1   8 9883.73 641.086   3
   3  -1  -8 9992.94 659.926   5
  -3  -1   8 9650.64 576.525   4
   3  -1  -7 45121.8 1309.10   5
  -3  -1   7 46528.0 1271.16   3
  -3  -1   7 44313.6 1168.52   4
   3  -1  -6 115944. 1944.73   5
   3  -1  -6 113504. 1752.18   3
  -3  -1   6 116648. 1882.17   5
  -3  -1   6 115782. 1831.45   4
   3  -1  -5 15736.2 545.760   3
  -3  -1   5 17524.7 636.440   5
  -3  -1   4 247961. 2406.27   3
   3  -1  -4 241240. 2610.08   5
   3  -1  -4 237026. 2073.24   3
  -3  -1   4 244430. 2333.85   5
  -3  -1   3 25105.0 646.118   3
  -3  -1   3 24004.3 724.148   2
  -3  -1   3 25693.4 714.597   1
  -3  -1   2 314277. 2656.58   1
  -3  -1   2 313520. 2751.02   2
   3  -1  -2 310386. 2309.92   1
   3  -1  -1 263609. 2392.79   6
   3  -1  -1 267409. 2141.98   1
  -3  -1   1 264934. 2413.58   1
  -3  -1   1 261624. 2352.65   2
  -3  -1   0 53359.5 904.320   6
   3  -1   0 54142.0 1025.94   6
   3  -1   0 52390.2 824.919   3
  -3  -1   0 53415.0 971.127   2
  -3  -1   0 51164.8 1044.83   1
   3  -1   0 54701.3 950.555   1
   3  -1   1 5275.64 312.933   3
  -3  -1  -1 5207.11 332.670   6
  -3  -1  -1 5223.03 349.345   2
   3  -1   1 5560.20 355.814   6
  -3  -1  -1 10759.1 671.575   1
   3  -1   1 9629.82 503.138   1
  -3  -1  -1 5149.39 332.685   3
   3  -1   2 18747.2 660.214   3
   3  -1   2 17852.1 602.567   7
  -3  -1  -2 18917.7 574.604   4
  -3  -1  -2 18825.5 680.407   6
   3  -1   3 12893.1 616.586   3
  -3  -1  -3 12522.9 635.342   6
   3  -1   3 12972.3 547.131   7
  -3  -1  -3 12565.2 474.945   4
  -3  -1  -4 5006.21 469.235   6
   3  -1   4 5118.81 463.818   2
   3  -1   4 5027.53 429.960   3
  -3  -1  -4 4963.07 306.408   4
   3  -1   4 4960.62 348.549   7
   3  -1   5 18439.6 881.236   3
  -3  -1  -5 17921.1 903.186   6
   3  -1   5 18831.8 905.267   2
   3  -1   5 18428.6 676.522   7
  -3  -1  -5 17538.1 570.703   4
  -3  -1  -6 35883.2 1375.62   6
   3  -1   6 37638.6 1381.26   2
   3  -1   6 35905.6 1340.26   3
   3  -1   7 5542.98 580.906   2
  -3  -1  -7 6338.53 645.119   6
   3  -1   7 5705.56 602.981   3
   3  -1   8 4008.70 542.081   3
   3  -1   8 3905.78 548.719   2
  -3  -1  -8 4209.64 583.637   6
   3  -1   9 13348.7 1034.77   2
   3   0 -11 2569.72 425.180   5
  -3   0  11 2433.89 410.267   3
  -3   0  11 1966.02 319.903   4
   3   0 -10 5927.27 587.409   5
  -3   0  10 5617.62 579.577   3
  -3   0  10 5488.70 503.004   4
   3   0 -10 5102.44 466.841   7
  -3   0   9 6138.43 549.951   3
   3   0  -9 5304.99 455.067   7
   3   0  -9 5608.72 538.510   5
  -3   0   9 5650.50 478.817   4
  -3   0   8 34976.8 1162.06   3
   3   0  -8 37398.1 1243.49   5
   3   0  -8 35356.4 1099.46   7
  -3   0   8 36455.5 1143.49   4
   3   0  -7 11563.3 634.514   5
  -3   0   7 10606.0 579.989   4
  -3   0   7 9803.81 565.156   3
  -3   0   6 37021.7 1018.55   4
  -3   0   5 1616.49 224.595   5
  -3   0   5 1684.56 207.602   3
   3   0  -5 1183.39 188.402   3
  -3   0   5 1575.21 259.198   4
  -3   0   4 2276.15 197.941   3
   3   0  -4 2706.80 253.063   5
  -3   0   4 2953.17 263.698   5
  -3   0   3 31279.6 619.867   3
   3   0  -3 29948.8 717.683   5
  -3   0   3 31836.2 805.528   2
  -3   0   3 32063.2 725.286   1
  -3   0   2 229482. 2024.98   1
  -3   0   2 232037. 2224.28   2
   3   0  -2 230192. 2063.09   1
   3   0  -1 7053.33 317.238   6
   3   0  -1 7305.46 324.686   1
  -3   0   1 7503.49 351.818   2
  -3   0   1 7230.38 327.745   1
  -3   0   0-41.1844 97.8493   6
   3   0   0 36.2024 84.3921   6
  -3   0   0 46.3659 67.2250   3
  -3   0   0-51.9355 89.7349   2
   3   0   0 152.964 93.8369   1
  -3   0   0 29.4071 106.544   1
  -3   0  -1 277857. 2558.99   3
  -3   0  -1 281366. 2664.63   6
   3   0   1 281312. 2662.48   6
  -3   0  -1 276358. 2767.67   2
   3   0   1 271088. 2558.71   3
   3   0   2 35491.7 920.679   3
  -3   0  -2 35007.7 668.913   4
  -3   0  -2 36986.8 964.457   3
   3   0   3 18769.6 745.336   3
  -3   0  -3 19205.8 778.625   6
  -3   0  -3 19183.2 479.400   4
   3   0   3 19339.4 592.838   7
   3   0   4 140395. 2286.69   3
  -3   0  -4 138396. 2315.98   6
  -3   0  -4 137430. 1407.04   4
   3   0   4 138966. 1694.98   7
   3   0   5 59788.7 1598.34   3
  -3   0  -5 59719.8 1619.85   6
   3   0   5 62295.3 1603.08   2
   3   0   5 57940.7 1043.67   7
  -3   0  -6 38495.3 1415.47   6
   3   0   6 38334.9 1373.65   3
  -3   0  -7 5087.41 589.726   6
   3   0   7 5351.74 550.256   2
   3   0   7 4344.90 531.546   3
   3   0   8 7343.01 715.186   3
   3   0   8 8417.68 734.415   2
  -3   0  -8 7604.00 736.084   6
   3   0   9 40017.0 1683.08   2
  -3   1  12-157.624 218.979   3
  -3   1  11 3553.17 473.913   3
  -3   1  11 3376.13 432.637   4
   3   1 -10 37098.5 1414.32   5
   3   1 -10 34289.3 1279.93   7
  -3   1  10 35694.3 1344.28   3
  -3   1  10 35423.9 1325.42   4
  -3   1   9 10680.3 693.158   3
   3   1  -9 12356.6 753.943   5
   3   1  -9 10517.5 663.884   7
  -3   1   9 11310.5 711.651   4
   3   1  -8 10385.9 643.249   5
   3   1  -8 9115.43 582.771   7
  -3   1   8 9879.17 614.622   3
  -3   1   8 10155.9 632.166   4
   3   1  -7 49975.0 1273.01   5
  -3   1   7 47932.0 1221.28   3
  -3   1   7 47103.3 1260.88   4
  -3   1   6 116990. 1894.84   4
   3   1  -5 17302.9 598.719   5
  -3   1   5 17292.9 717.441   5
   3   1  -5 16201.6 657.724   3
  -3   1   5 16818.1 549.473   3
  -3   1   5 17674.9 676.564   4
  -3   1   4 245227. 2047.65   3
   3   1  -4 243039. 2250.92   5
  -3   1   4 246062. 2685.96   5
  -3   1   4 247854. 2579.43   2
  -3   1   3 23393.3 417.229   3
   3   1  -3 22735.7 546.498   5
  -3   1   3 23073.5 656.199   2
  -3   1   3 23492.4 537.617   1
  -3   1   2 317009. 2296.04   1
   3   1  -2 323414. 2758.67   1
  -3   1   2 319086. 2746.03   2
  -3   1   1 273707. 2206.52   1
  -3   1   1 273706. 2501.88   2
  -3   1   1 272323. 1875.03   3
   3   1   0 53031.0 897.565   6
  -3   1   0 51444.8 1047.99   2
  -3   1  -1 5614.75 324.174   3
  -3   1  -1 5408.35 388.006   2
   3   1   1 5779.70 334.974   6
   3   1   1 5506.17 336.342   2
   3   1   2 16885.3 610.356   2
  -3   1  -2 17255.6 650.851   3
  -3   1  -2 16022.5 349.703   4
   3   1   3 11790.1 389.257   7
  -3   1  -3 10233.9 227.528   4
  -3   1  -4 5056.43 460.721   6
   3   1   4 4886.99 246.915   7
   3   1   4 4857.75 443.549   3
   3   1   5 18603.1 908.783   3
   3   1   5 19124.2 858.310   2
  -3   1  -5 18744.6 933.769   6
   3   1   6 35368.9 1254.53   2
   3   1   6 34277.2 1306.32   3
  -3   1  -6 35744.2 1369.97   6
   3   1   7 4870.68 501.007   2
  -3   1  -7 4837.55 571.677   6
   3   1   7 4808.00 559.613   3
   3   1   8 3823.28 489.977   2
  -3   1  -8 4230.25 573.466   6
   3   1   8 3246.40 495.133   3
  -3   2  12 13238.6 947.058   3
   3   2 -11 3949.30 538.332   6
   3   2 -11 3995.88 498.534   7
  -3   2  11 3420.78 476.238   3
  -3   2  11 4155.17 529.124   4
   3   2 -10 2461.55 385.084   7
  -3   2  10 2626.83 397.711   3
  -3   2  10 2471.06 386.562   4
  -3   2   9 79681.2 1847.56   3
   3   2  -9 84418.6 1922.46   5
  -3   2   9 83341.0 1986.85   4
   3   2  -9 80347.4 1952.18   7
  -3   2   8 16112.7 757.026   3
   3   2  -8 17384.9 787.831   5
   3   2  -8 17318.2 852.553   7
  -3   2   8 16997.6 837.494   4
   3   2  -7 22938.4 931.868   7
  -3   2   7 24295.8 941.876   4
  -3   2   6 33336.1 1029.39   4
  -3   2   5 132214. 1536.56   3
  -3   2   5 131629. 1896.42   2
  -3   2   4 255327. 1933.13   3
  -3   2   4 263180. 2915.85   5
   3   2  -4 259423. 2111.09   5
   3   2  -3 9387.89 285.181   5
  -3   2   3 8904.36 413.998   2
  -3   2   3 8671.75 267.055   1
  -3   2   2 72617.9 1176.11   2
  -3   2   2 75411.8 785.725   1
  -3   2   1 286290. 2716.80   2
  -3   2   1 286435. 1915.91   3
   3   2  -1 287621. 2030.64   6
   3   2  -1 295412. 2552.66   2
  -3   2   1 284692. 2405.64   4
  -3   2   0 74937.2 1013.35   3
  -3   2   0 76828.8 1377.14   2
   3   2   0 73083.4 1090.38   2
  -3   2   0 74371.7 943.095   4
  -3   2  -1 5296.22 322.574   3
   3   2   1 4477.54 320.518   5
  -3   2  -1 4958.99 387.178   2
  -3   2  -1 4971.76 183.201   4
   3   2   1 5374.45 306.680   2
  -3   2  -2 9420.18 487.793   3
   3   2   2 8387.30 406.253   2
   3   2   3 6579.90 394.839   2
   3   2   3 5237.41 205.278   7
  -3   2  -4 13434.3 732.687   6
  -3   2  -5 363.842 183.676   6
   3   2   5 255.521 143.391   2
   3   2   6 4153.69 420.179   2
  -3   2  -6 3976.94 468.874   6
   3   2   7 5601.31 505.176   2
  -3   2  -7 4853.98 557.426   6
  -3   2  -8 5305.03 609.910   6
   3   3 -11 8792.25 754.749   6
  -3   3  11 7999.12 693.737   3
  -3   3  11 8529.69 751.896   4
   3   3 -11 9119.31 763.919   7
   3   3 -10 17565.6 989.970   7
   3   3 -10 17657.1 990.571   6
  -3   3  10 18106.1 952.667   3
  -3   3  10 17673.1 1005.84   4
  -3   3   9 11760.1 702.511   3
   3   3  -9 11083.5 741.351   6
  -3   3   9 10574.7 738.096   4
   3   3  -9 12389.7 800.612   7
   3   3  -8 8750.51 650.229   7
  -3   3   8 8243.47 547.839   3
  -3   3   8 8421.12 629.695   4
   3   3  -7 60229.1 1572.05   7
  -3   3   7 61449.1 1565.63   4
   3   3  -6 6886.08 505.913   7
   3   3  -6 7611.98 397.745   5
  -3   3   6 6641.38 387.205   3
  -3   3   6 7486.22 521.643   4
   3   3  -5 23667.4 873.845   7
   3   3  -5 23596.8 594.123   5
  -3   3   5 21814.1 710.540   2
  -3   3   5 22718.4 589.515   3
   3   3  -4 489.033 83.5602   5
  -3   3   4 865.511 153.119   2
   3   3  -3 55181.0 538.508   5
  -3   3   3 73229.5 1174.12   2
  -3   3   2 120175. 1623.14   2
  -3   3   1 75407.9 1307.64   2
   3   3  -1 76315.3 870.246   5
  -3   3   1 74800.7 838.474   3
  -3   3   1 74735.9 1120.24   4
   3   3   0 167075. 1715.13   5
  -3   3   0 171841. 2185.03   2
  -3   3   0 168198. 1700.55   3
   3   3   0 172077. 1774.65   2
  -3   3   0 165535. 1602.65   4
   3   3   1 122316. 1626.42   5
  -3   3  -1 119776. 1627.65   3
  -3   3  -1 115874. 1116.76   4
   3   3   1 119335. 1404.03   2
   3   3   2 110226. 1402.60   2
   3   3   3 214985. 2228.16   2
  -3   3  -3 215963. 2882.47   6
  -3   3  -4 15212.2 795.800   6
  -3   3  -5 29988.0 1189.77   6
  -3   3  -6 24259.9 1141.36   6
   3   3   6 23950.9 897.853   2
  -3   3  -7 25799.1 1248.27   6
  -3   3  -8 15565.5 1050.62   6
   3   4 -11 1203.73 308.930   6
   3   4 -11 508.857 257.447   7
  -3   4  11 850.273 291.592   4
   3   4 -10 357.144 206.019   7
   3   4 -10 147.099 166.571   6
  -3   4  10 75.1952 204.023   4
   3   4  -9 4425.95 460.760   6
  -3   4   9 5296.35 550.507   4
   3   4  -9 4615.17 520.610   7
   3   4  -8 7286.34 541.294   6
  -3   4   8 7664.66 619.775   4
   3   4  -8 8020.86 656.989   7
   3   4  -7 17733.2 900.880   7
  -3   4   7 18389.0 907.860   4
   3   4  -6 6421.94 528.815   7
  -3   4   6 6340.78 514.543   4
  -3   4   6 6340.74 389.457   2
   3   4  -5 65632.7 1045.15   6
   3   4  -5 66332.2 1561.27   7
  -3   4   5 65058.8 1508.28   4
   3   4  -4 32041.1 550.582   6
  -3   4   4 29322.4 759.675   2
  -3   4   3 11598.9 479.507   2
  -3   4   2 51933.6 1056.37   2
   3   4  -1 1899.81 129.389   5
   3   4  -1 2007.87 241.341   7
  -3   4   1 1685.14 236.206   2
  -3   4   1 1822.79 189.234   4
  -3   4   0 34280.3 760.929   3
  -3   4   0 33928.0 980.031   2
   3   4   0 33817.1 713.676   5
   3   4   0 33427.4 760.304   7
  -3   4   0 32266.8 712.078   4
   3   4   1 135405. 1457.39   7
   3   4   1 138086. 1787.84   5
  -3   4  -1 137494. 1852.63   3
  -3   4  -1 134860. 1403.09   4
   3   4   1 142343. 1531.23   2
   3   4   2 12957.1 655.289   1
   3   4   2 13304.5 427.020   2
  -3   4  -3 9672.59 612.559   6
   3   4   3 9564.31 392.430   2
  -3   4  -4 136604. 2434.77   6
   3   4   4 137409. 1742.59   2
  -3   4  -5 19575.4 970.761   6
  -3   4  -6 3360.98 464.197   6
  -3   4  -7 10808.8 835.987   6
  -3   4  -8 9741.93 851.714   6
   3   5 -11 9796.04 846.693   7
  -3   5  11 10213.9 886.709   4
  -3   5  10 35337.0 1519.70   4
   3   5 -10 33018.6 1478.61   7
   3   5 -10 33283.5 1325.77   6
  -3   5   9 9421.56 758.549   4
   3   5  -9 8724.57 642.539   6
   3   5  -9 8096.31 706.058   7
   3   5  -8-77.5540 194.232   7
   3   5  -8-67.6336 145.069   6
  -3   5   8 203.682 257.717   4
  -3   5   7 42312.6 1419.21   4
   3   5  -7 40694.0 1433.44   7
  -3   5   6 24899.5 668.962   1
  -3   5   6 30778.5 1150.78   4
   3   5  -6 29521.5 1169.30   7
  -3   5   6 25671.0 771.344   2
   3   5  -6 29142.9 793.207   6
   3   5  -5 40214.7 775.654   6
   3   5  -5 39799.1 1255.30   7
  -3   5   5 38861.5 1225.10   4
  -3   5   5 36863.6 877.073   2
   3   5  -4 4984.49 197.770   6
  -3   5   4 6038.17 352.209   2
  -3   5   3 29753.7 797.251   2
  -3   5   2 165903. 2120.01   2
  -3   5   1 86521.1 1552.89   2
   3   5  -1 87012.0 976.775   5
   3   5   0 52740.6 1043.73   7
   3   5   0 52912.9 943.070   5
  -3   5   0 52289.2 1038.01   4
   3   5   1 42915.1 1185.30   1
   3   5   1 45684.5 1023.01   5
  -3   5  -1 45045.0 1087.28   3
  -3   5  -1 41618.8 840.290   4
   3   5   1 44080.1 866.198   7
  -3   5  -2 10687.8 618.230   6
   3   5   2 9697.79 586.169   1
   3   5   2 9848.63 337.032   7
   3   5   3 71051.6 998.851   2
  -3   5  -3 72604.4 1714.86   6
   3   5   4 10381.0 395.822   2
  -3   5  -4 10335.7 677.193   6
  -3   5  -5 17847.1 937.052   6
  -3   5  -6 7783.40 672.193   6
  -3   5  -7 588.935 246.082   6
  -3   5  -8 14213.8 1022.46   6
   3   6 -11 4733.42 643.241   7
   3   6 -10 3964.71 574.830   7
  -3   6  10 4733.32 645.264   4
  -3   6   9 22573.0 1213.11   4
   3   6  -9 21573.8 1202.03   7
   3   6  -8 15180.8 738.773   6
  -3   6   8 14888.8 947.225   4
   3   6  -8 15266.9 964.800   7
  -3   6   7 35922.1 1379.96   4
   3   6  -7 36493.7 1416.65   7
   3   6  -6 42173.3 927.393   6
   3   6  -6 43697.2 1471.85   7
  -3   6   6 42868.8 1433.79   4
   3   6  -5 39204.0 731.865   6
  -3   6   5 40811.6 1322.51   4
  -3   6   5 37981.6 890.555   2
   3   6  -5 41790.3 1361.55   7
  -3   6   4 91301.1 1875.63   4
   3   6  -4 93206.5 1949.80   7
  -3   6   3 14303.2 583.973   2
  -3   6   3 13705.0 689.028   4
   3   6  -3 14134.9 716.537   7
  -3   6   2 30341.9 886.011   2
  -3   6   2 31095.7 977.477   4
   3   6  -2 31138.2 999.185   7
   3   6  -1 7823.44 300.217   5
   3   6  -1 6685.42 542.193   1
   3   6   0 23485.5 932.195   1
   3   6   0 24144.0 668.258   5
   3   6   1 1991.75 214.234   7
   3   6   1 2057.21 235.965   5
  -3   6  -1 2198.61 235.978   4
   3   6   1 2087.44 292.636   1
   3   6   2 25321.4 639.503   7
  -3   6  -3 5626.24 486.314   6
  -3   6  -4 3352.49 431.096   6
  -3   6  -5 10230.3 727.872   6
  -3   6  -6 12290.9 848.896   6
  -3   6  -7 6715.40 683.884   6
  -3   7  10 12392.4 995.546   4
   3   7 -10 12854.7 1019.85   7
   3   7  -9 7063.10 727.533   7
  -3   7   9 6536.31 690.173   4
   3   7  -8 7011.35 690.067   7
  -3   7   8 7693.98 724.653   4
   3   7  -7 17257.4 1029.80   7
  -3   7   7 18275.0 1033.16   4
   3   7  -6 1114.08 154.523   6
  -3   7   6 971.875 302.971   4
   3   7  -6 1290.75 317.322   7
  -3   7   5 69170.0 1820.56   4
   3   7  -5 67547.0 1830.02   7
  -3   7   4 110599. 2218.73   4
   3   7  -4 111699. 2256.87   7
   3   7  -3-45.3630 203.935   7
  -3   7   3-5.48308 99.2222   2
  -3   7   3 227.599 178.977   4
  -3   7   2 29312.3 1026.31   4
   3   7  -2 29776.2 1030.23   7
  -3   7   1 52264.0 1310.95   4
   3   7  -1 51604.5 1305.78   7
   3   7   0 54146.2 1070.57   5
   3   7   2 8565.97 415.453   7
  -3   7  -4 4951.96 516.849   6
  -3   7  -5 8607.17 707.107   6
  -3   7  -6 15587.2 994.781   6
  -3   7  -7 12990.7 963.641   6
   3   8  -9 711.297 248.648   7
  -3   8   9 402.339 284.898   4
  -3   8   8 34021.6 1560.39   4
   3   8  -8 33198.2 1525.84   7
  -3   8   7 625.593 269.323   4
   3   8  -7 929.073 285.710   7
  -3   8   6 1499.26 348.797   4
   3   8  -6 1433.84 337.114   7
  -3   8   5 9268.78 720.980   4
   3   8  -5 9995.75 742.692   7
  -3   8   4 11069.1 751.796   4
   3   8  -4 9506.02 700.170   7
  -3   8   3 11339.0 738.150   4
   3   8  -3 11393.5 721.927   7
  -3   8   2 88283.0 1922.64   4
   3   8  -2 85132.7 1893.88   7
   3   8  -1 7997.98 552.505   7
  -3   8   1 8165.32 566.066   4
  -3   8   0 30950.7 1037.73   4
   3   8   0 30787.3 1014.10   7
  -3   8  -5 15024.9 935.921   6
  -3   8  -6 22317.9 1210.08   6
  -3   8  -7 6061.55 667.756   6
   3   9  -8 1126.69 370.026   7
  -3   9   8 1113.41 360.752   4
  -3   9   7 10323.4 881.024   4
   3   9  -7 9897.73 845.995   7
  -3   9   6 26620.4 1312.26   4
   3   9  -6 26046.7 1302.88   7
  -3   9   5 19768.4 1093.80   4
   3   9  -5 18583.6 1058.47   7
  -3   9   4 3364.54 482.031   4
   3   9  -4 3337.97 471.556   7
  -3   9   3 23778.7 1108.88   4
   3   9  -3 24381.1 1093.51   7
   3   9  -2 3187.60 420.582   7
  -3   9   2 2331.64 355.939   4
   3   9  -1 1258.01 286.351   7
  -3   9   1 1218.79 270.083   4
  -3   9   0 17501.7 830.043   4
   3   9   0 19052.1 862.732   7
   3   9   1 1445.94 241.092   7
  -3  10   7 11766.3 959.981   4
   3  10  -7 12837.8 1026.26   7
  -3  10   6 12910.8 957.637   4
   3  10  -6 12975.2 988.310   7
  -3  10   5 17792.1 1094.02   4
   3  10  -5 17853.0 1082.82   7
  -3  10   4 5293.29 587.781   4
   3  10  -4 5875.72 621.462   7
  -3  10   3 5437.86 583.135   4
   3  10  -3 5060.78 571.734   7
   3  10  -2 915.686 281.384   7
  -3  10   2 1027.80 292.102   4
  -3  10   1 64741.8 1785.07   4
   3  10  -1 65178.7 1779.74   7
  -3  10   0 21015.4 963.659   4
   3  10   0 20792.3 967.565   7
   3  10   1 4049.44 411.609   7
   3  11  -6 4115.64 592.757   7
  -3  11   6 4031.33 597.282   4
  -3  11   5 11042.5 926.880   4
   3  11  -5 12145.7 949.442   7
  -3  11   4 7378.54 725.618   4
   3  11  -4 6751.55 703.804   7
   3  11  -3 2937.33 467.890   7
  -3  11   3 2470.16 439.937   4
   3  11  -2 1514.15 331.290   7
  -3  11   2 1899.14 376.581   4
   3  11  -1 34558.7 1371.81   7
  -3  11   1 37289.6 1429.25   4
   3  11   0 6692.65 593.341   7
   3  12  -4 1890.53 417.438   7
  -3  12   4 1581.12 408.448   4
   3  12  -3 3037.84 493.334   7
  -3  12   3 3611.20 540.716   4
   3  12  -2 8763.10 769.438   7
  -3  12   2 10240.9 826.794   4
   3  12  -1 1681.30 347.085   7
  -3  12   1 1868.83 356.168   4
   3  12   0 2285.08 391.981   7
  -3  13   3 8168.98 804.673   4
   3  13  -3 8530.10 812.200   7
  -3  13   2 9536.03 851.919   4
   3  13  -2 8933.79 795.061   7
   3  13  -1 9315.82 780.063   7
   4 -13  -3 5836.57 693.908   5
   4 -13  -2 3970.20 593.802   5
   4 -13  -1 75.3423 210.959   5
   4 -13   0 11873.6 963.303   5
   4 -13   1 6456.89 727.538   5
   4 -12  -5 11273.9 947.056   5
   4 -12  -4 14044.7 1033.67   5
  -4 -12   4 16374.6 1178.17   3
   4 -12  -3 10524.9 878.239   5
   4 -12  -2 923.829 273.279   5
   4 -12  -1 10293.1 862.553   5
   4 -12   0 17000.6 978.919   2
   4 -12   0 16893.6 1100.43   5
   4 -12   1 28636.0 1342.74   2
   4 -12   2 5007.37 595.652   2
   4 -11  -6 2742.48 483.830   5
  -4 -11   6 3950.50 593.875   3
   4 -11  -5 4781.45 620.418   5
  -4 -11   5 5007.66 666.755   3
   4 -11  -4 4005.42 539.824   5
  -4 -11   4 4017.67 573.820   3
   4 -11  -3 2624.69 446.995   5
  -4 -11   3 2765.30 425.991   1
  -4 -11   2 2864.71 428.042   1
   4 -11  -2 2535.06 436.080   5
   4 -11  -2 2793.22 350.334   2
   4 -11  -1 20984.3 1172.40   5
   4 -11  -1 22913.3 1054.27   2
  -4 -11   1 19437.7 1078.19   1
   4 -11   0 14364.6 880.395   2
  -4 -11   0 13305.2 911.475   1
  -4 -11  -1 690.461 312.108   1
   4 -11   1 603.876 264.827   2
   4 -11   2 6619.20 606.361   3
   4 -11   2 6285.34 656.059   2
   4 -11   3 10221.5 878.279   2
   4 -11   3 10170.6 788.300   3
   4 -11   4 5036.93 588.655   3
   4 -10  -7 8984.58 832.061   5
  -4 -10   7 11789.1 974.812   3
   4 -10  -6 2237.60 432.822   5
  -4 -10   6 2510.68 459.784   3
  -4 -10   5 5074.27 592.110   1
  -4 -10   5 5449.75 644.880   3
   4 -10  -5 4485.24 577.485   5
   4 -10  -4 28069.5 1330.25   5
  -4 -10   4 30187.3 1450.02   3
  -4 -10   4 27534.0 1284.44   1
   4 -10  -3 897.595 208.309   2
   4 -10  -3 1161.38 313.332   5
  -4 -10   3 691.223 245.516   1
  -4 -10   2 10389.5 780.183   1
   4 -10  -2 10387.9 800.098   5
   4 -10  -2 10545.3 644.658   2
   4 -10  -1 9508.83 667.094   2
   4 -10  -1 8724.47 533.022   3
   4 -10  -1 9347.46 766.709   5
  -4 -10   1 7950.49 671.347   1
   4 -10   0 2919.99 345.169   3
   4 -10   0 3579.47 440.822   2
  -4 -10   0 2990.52 445.912   1
   4 -10   1 14592.0 910.063   2
   4 -10   1 14944.3 799.261   3
  -4 -10  -1 12555.8 869.709   1
   4 -10   2 15855.5 992.666   2
   4 -10   2 14717.3 853.746   3
   4 -10   3 10968.8 779.125   3
  -4 -10  -3 8866.31 983.879   1
   4 -10   4 1524.71 310.187   3
   4 -10   4 1511.04 403.224   2
   4 -10   5 5147.65 604.637   3
   4  -9  -8 616.007 272.566   5
  -4  -9   8 1514.23 392.699   3
   4  -9  -7 5015.32 618.424   5
  -4  -9   7 6160.75 682.825   3
   4  -9  -6 25340.7 1295.35   5
  -4  -9   6 27040.7 1355.84   3
  -4  -9   6 25721.2 1324.24   1
   4  -9  -5 15521.7 984.822   5
  -4  -9   5 17421.8 1074.38   3
  -4  -9   5 15689.7 1000.44   1
   4  -9  -4 4097.77 508.155   5
  -4  -9   4 4094.23 474.368   1
   4  -9  -4 3892.95 365.295   2
   4  -9  -3 25496.2 760.789   3
  -4  -9   3 28090.8 1205.54   1
   4  -9  -3 27569.2 1248.05   5
   4  -9  -3 27426.1 966.516   2
   4  -9  -2 12501.7 559.600   3
  -4  -9   2 12708.2 802.861   1
   4  -9  -2 12572.2 846.390   5
   4  -9  -2 13763.8 721.176   2
   4  -9  -1 26371.2 1053.07   2
   4  -9  -1 25425.2 847.148   3
  -4  -9   1 25987.0 1138.35   1
   4  -9   0 205.355 138.950   3
   4  -9   0 285.018 188.957   2
  -4  -9   0 215.174 178.468   1
   4  -9   1 10461.8 739.252   2
   4  -9   1 11237.9 656.927   3
  -4  -9  -1 9001.82 717.158   1
   4  -9   2 22640.0 1143.62   2
   4  -9   2 22793.0 996.113   3
  -4  -9  -3 4648.82 443.194   6
   4  -9   3 5072.96 512.425   3
   4  -9   3 4426.03 558.979   2
  -4  -9  -3 4072.59 688.313   1
  -4  -9  -4 888.032 229.050   6
   4  -9   4 1087.17 270.057   3
   4  -9   4 1525.53 363.238   2
   4  -9   5 7050.21 664.594   3
  -4  -9  -5 5466.08 564.414   6
  -4  -8   9 9276.19 838.628   3
   4  -8  -9 9250.15 860.275   5
  -4  -8   8 5450.14 616.450   3
   4  -8  -8 4749.95 593.450   5
  -4  -8   7 1644.51 399.969   1
   4  -8  -7 1944.97 391.652   5
  -4  -8   7 1807.08 385.491   3
   4  -8  -6 22785.2 1177.53   5
  -4  -8   6 23876.8 1235.19   3
  -4  -8   6 23977.3 1230.29   1
   4  -8  -5 9758.65 764.417   5
  -4  -8   5 12097.4 861.464   3
  -4  -8   5 10194.7 770.029   1
   4  -8  -4 2320.27 284.556   2
   4  -8  -4 1954.86 190.213   3
   4  -8  -4 2371.33 381.260   5
  -4  -8   4 3114.67 420.605   1
  -4  -8   3 47226.8 1496.15   1
   4  -8  -3 47137.7 1556.32   5
   4  -8  -3 46455.5 1224.09   2
   4  -8  -2 28693.5 766.775   3
  -4  -8   2 30327.7 1178.66   1
   4  -8  -2 31175.8 1250.13   5
   4  -8  -2 31198.5 1038.08   2
   4  -8  -1 31154.7 1106.20   2
   4  -8  -1 30274.4 846.880   3
  -4  -8   1 30641.1 1188.30   1
  -4  -8   1 27407.0 809.134   2
   4  -8   0 5715.44 521.234   2
  -4  -8   0 4507.48 263.637   6
   4  -8   0 5054.64 393.191   3
  -4  -8   0 5466.64 518.005   1
   4  -8   1 10083.6 707.022   2
  -4  -8  -1 8520.54 449.102   6
   4  -8   1 10289.0 599.741   3
  -4  -8  -1 8548.02 682.202   1
  -4  -8  -2 17704.7 737.374   6
   4  -8   2 20301.9 1048.91   2
   4  -8   2 20730.1 902.729   3
  -4  -8  -2 18643.7 1064.70   1
  -4  -8  -3-11.9323 143.660   6
   4  -8   3 91.9759 189.573   3
   4  -8   3 256.942 259.611   2
   4  -8   4 23519.2 1115.52   3
  -4  -8  -4 21281.0 1000.95   6
   4  -8   5 41355.4 1586.70   3
   4  -8   5 44741.1 1858.59   2
   4  -8   6 9809.11 848.774   3
  -4  -8  -6 7131.37 694.358   6
   4  -7  -9 7803.96 775.074   5
  -4  -7   9 8218.44 785.297   3
  -4  -7   8 11559.9 859.349   3
   4  -7  -8 10689.3 848.758   5
   4  -7  -7 7379.86 699.880   5
  -4  -7   7 9112.87 767.551   3
  -4  -7   7 8227.54 747.041   1
   4  -7  -6 17273.4 999.715   5
  -4  -7   6 19043.2 1025.63   3
  -4  -7   6 18103.2 1047.63   1
   4  -7  -5 13930.5 857.257   5
  -4  -7   5 14614.3 878.833   3
  -4  -7   5 12643.9 835.920   1
  -4  -7   4 10905.9 742.151   1
   4  -7  -4 8844.60 305.887   3
   4  -7  -4 11383.9 763.243   5
   4  -7  -4 10269.5 552.396   2
   4  -7  -3 1680.26 155.000   3
   4  -7  -3 1653.56 251.286   2
   4  -7  -3 1433.26 300.119   5
  -4  -7   3 1862.08 329.670   1
   4  -7  -2 9225.55 379.701   3
  -4  -7   2 10045.6 652.580   1
   4  -7  -2 10434.5 590.519   2
   4  -7  -1 24707.4 700.870   3
  -4  -7   1 23743.6 997.534   1
   4  -7  -1 25171.1 954.165   2
  -4  -7   1 22777.9 717.793   2
   4  -7   0 43731.1 1353.68   2
  -4  -7   0 38225.2 776.885   6
   4  -7   0 43371.4 1038.53   3
  -4  -7   0 43157.4 1374.43   1
  -4  -7   0 38338.9 857.258   2
  -4  -7  -1 10961.8 503.446   6
  -4  -7  -1 11182.0 747.631   1
   4  -7   1 13248.6 772.250   2
   4  -7   1 13008.6 627.686   3
   4  -7   1 11747.7 504.222   4
  -4  -7  -2 21009.3 796.380   6
   4  -7   2 24726.1 939.587   3
   4  -7   2 25964.3 1163.34   2
  -4  -7  -2 19746.3 1070.97   1
   4  -7   3 25838.7 1041.45   3
  -4  -7  -3 23426.5 940.445   6
   4  -7   3 27394.2 1267.97   2
   4  -7   4 31379.6 1254.80   3
  -4  -7  -4 29589.1 1171.23   6
  -4  -7  -5 774.156 296.295   6
   4  -7   5 1080.28 315.357   3
   4  -7   5 333.831 214.791   2
  -4  -7  -6 8733.67 767.544   6
   4  -7   6 10712.9 952.741   2
   4  -7   6 9770.28 813.867   3
  -4  -7  -7 9755.46 855.530   6
  -4  -6  10 6916.05 712.486   3
   4  -6 -10 5641.39 659.662   5
  -4  -6   9 12985.4 921.360   3
   4  -6  -9 12332.9 924.066   5
  -4  -6   8 27796.7 1276.87   3
   4  -6  -8 27011.8 1267.29   5
   4  -6  -7 18180.7 1026.33   5
  -4  -6   7 20544.3 1071.72   3
   4  -6  -6 14689.2 874.897   5
  -4  -6   6 15784.9 904.865   3
  -4  -6   6 14215.0 895.677   1
   4  -6  -5 30774.0 1224.38   5
  -4  -6   5 33721.2 1270.02   3
  -4  -6   5 30160.1 1219.62   1
  -4  -6   4 60368.8 1619.70   1
   4  -6  -4 58308.0 1599.09   5
   4  -6  -4 57749.7 1279.13   2
  -4  -6   3 29491.5 1077.61   1
   4  -6  -3 30945.9 1151.11   5
   4  -6  -3 30227.3 919.574   2
   4  -6  -2 23547.1 515.412   3
   4  -6  -2 25218.3 871.849   2
  -4  -6   2 25216.7 973.426   1
   4  -6  -1 18475.9 799.768   2
  -4  -6   1 12907.8 304.808   6
   4  -6  -1 17624.0 528.194   3
  -4  -6   1 17990.4 827.594   1
   4  -6  -1 21494.5 697.832   1
  -4  -6   1 16293.8 602.957   2
   4  -6   0 32772.9 839.708   3
   4  -6   0 34498.8 1163.73   2
  -4  -6   0 32918.9 1146.62   1
   4  -6   0 31731.2 843.927   4
  -4  -6   0 31419.9 777.087   2
  -4  -6   0 30987.3 697.131   6
   4  -6   1 508.256 114.080   4
  -4  -6  -1 493.522 139.940   6
  -4  -6  -1 192.288 173.168   1
   4  -6   1 605.123 139.821   3
  -4  -6  -1 371.630 99.2114   2
   4  -6   1 471.312 211.814   2
   4  -6   2 4289.22 380.094   3
  -4  -6  -2 4016.77 364.563   6
   4  -6   2 4867.73 505.845   2
  -4  -6  -2 3828.00 267.657   2
  -4  -6  -2 4079.09 508.822   1
  -4  -6  -3 13978.3 716.217   6
   4  -6   3 16029.0 941.346   2
  -4  -6  -3 15420.8 1291.70   1
   4  -6   3 14085.2 760.045   3
  -4  -6  -4 1744.62 304.385   6
   4  -6   4 2436.73 358.783   3
   4  -6   4 2605.78 405.686   2
   4  -6   5 16163.3 976.305   3
   4  -6   5 16678.9 1080.79   2
   4  -6   6 8567.38 743.578   3
   4  -6   6 9771.81 895.482   2
  -4  -6  -6 7284.61 690.416   6
   4  -6   7 10481.8 859.547   3
  -4  -6  -7 9949.89 866.985   6
  -4  -5  10 20081.2 1168.41   3
   4  -5 -10 19709.4 1176.16   5
  -4  -5  10 20268.6 961.478   4
  -4  -5   9 25786.8 1251.04   3
   4  -5  -9 24877.5 1254.57   5
  -4  -5   9 23513.8 1030.20   4
   4  -5  -8 1662.84 347.568   5
  -4  -5   8 1808.59 361.966   3
  -4  -5   7 61269.2 1741.74   3
   4  -5  -7 58692.5 1746.03   5
   4  -5  -6 55969.4 959.232   3
   4  -5  -6 60591.0 1709.81   5
  -4  -5   6 66353.3 1729.90   3
  -4  -5   6 53362.5 863.185   5
  -4  -5   6 60685.7 1731.34   1
   4  -5  -5 21109.3 963.156   5
  -4  -5   5 21825.9 963.972   3
  -4  -5   5 21120.0 976.770   1
   4  -5  -4 10479.9 655.871   5
   4  -5  -4 10386.1 547.327   2
  -4  -5   4 10631.4 658.691   1
  -4  -5   3 97779.2 1902.82   1
   4  -5  -3 98825.9 1667.56   2
  -4  -5   2 23832.9 895.583   1
  -4  -5   2 24332.4 804.110   2
   4  -5  -2 24548.5 834.636   2
   4  -5  -1 22462.4 852.685   2
   4  -5  -1 20337.7 503.165   3
   4  -5  -1 21074.0 559.646   1
  -4  -5   1 21020.4 857.735   1
  -4  -5   1 20188.8 660.333   2
   4  -5  -1 20400.3 684.131   4
   4  -5   0 15535.2 754.780   2
  -4  -5   0 12906.9 454.708   6
   4  -5   0 13647.3 498.951   3
  -4  -5   0 12966.1 500.446   2
   4  -5   0 13805.5 517.902   4
  -4  -5   0 14215.1 720.973   1
  -4  -5  -1 27062.0 731.589   2
   4  -5   1 30341.2 1087.55   2
  -4  -5  -1 28558.8 799.684   6
   4  -5   1 29331.0 846.873   3
  -4  -5  -1 27769.0 1060.06   1
  -4  -5  -2 45794.7 1148.15   6
   4  -5   2 48487.3 1471.07   2
  -4  -5  -2 41715.5 961.173   2
   4  -5   2 47562.8 1217.17   3
  -4  -5  -2 40194.1 1494.87   1
   4  -5   3 29043.7 1047.81   3
  -4  -5  -3 26028.3 971.448   6
   4  -5   3 29115.9 1216.13   2
  -4  -5  -4 1554.06 292.041   6
   4  -5   4 2068.42 340.807   3
   4  -5   4 2339.12 394.427   2
  -4  -5  -5 3667.19 458.464   6
   4  -5   5 3725.48 456.208   3
   4  -5   5 4195.67 556.747   2
   4  -5   6 20782.2 1100.93   3
  -4  -5  -6 20329.6 1117.06   6
   4  -5   7 9484.74 818.627   3
  -4  -5  -7 8630.71 801.000   6
   4  -4 -11 1367.79 369.495   5
  -4  -4  11 908.640 296.727   3
   4  -4 -10 3358.40 506.494   5
  -4  -4  10 3385.93 479.497   3
  -4  -4  10 2782.69 379.600   4
  -4  -4   9 9933.36 759.764   3
   4  -4  -9 8504.27 717.455   5
  -4  -4   9 8917.72 615.224   4
  -4  -4   8 10026.1 712.689   3
   4  -4  -8 10386.7 745.489   5
   4  -4  -7 5036.41 346.404   3
  -4  -4   7 5669.99 506.163   3
   4  -4  -7 6136.83 558.322   5
  -4  -4   7 5679.84 380.351   5
   4  -4  -6 8151.87 366.271   3
   4  -4  -6 9911.02 671.959   5
  -4  -4   6 10391.9 656.146   3
  -4  -4   6 8930.04 397.224   5
   4  -4  -5 1831.38 139.446   3
  -4  -4   5 2213.98 318.854   1
   4  -4  -5 2399.68 331.185   5
  -4  -4   4 3636.50 383.715   1
   4  -4  -4 3571.81 328.086   2
  -4  -4   3 112826. 1941.91   1
   4  -4  -3 112358. 1750.34   2
  -4  -4   2 96570.0 1730.26   1
  -4  -4   2 94287.8 1560.11   2
   4  -4  -2 91020.6 1524.77   4
   4  -4  -2 96481.9 1625.33   2
   4  -4  -1 15583.7 696.572   2
  -4  -4   1 14739.4 392.174   6
   4  -4  -1 15758.8 408.959   3
   4  -4  -1 15450.2 467.326   1
  -4  -4   1 15390.7 692.660   1
  -4  -4   1 14159.8 555.281   2
   4  -4  -1 15222.2 555.426   4
  -4  -4   0 73951.3 1266.71   2
   4  -4   0 78003.4 1630.97   2
   4  -4   0 80301.9 1225.25   3
  -4  -4   0 74081.9 1134.87   6
   4  -4   0 69826.4 1444.56   1
  -4  -4   0 73748.0 1592.76   1
  -4  -4  -1 77623.4 1330.86   6
  -4  -4  -1 75089.9 1288.67   2
  -4  -4  -1 74500.4 1728.22   1
   4  -4   2 111691. 1856.80   3
  -4  -4  -2 105627. 1789.18   6
   4  -4   2 111967. 2183.27   2
  -4  -4  -2 100087. 1602.07   2
  -4  -4  -2 95196.1 2342.23   1
   4  -4   3 32553.8 1090.79   3
  -4  -4  -3 32393.3 1076.51   6
   4  -4   3 32508.8 1245.82   2
  -4  -4  -4 4765.82 475.698   6
   4  -4   4 5031.07 553.495   2
   4  -4   4 5152.60 483.070   3
  -4  -4  -5 10358.3 744.997   6
   4  -4   5 11671.9 870.937   2
   4  -4   5 9802.41 699.730   3
   4  -4   6 14577.4 924.848   3
  -4  -4  -6 14346.7 944.963   6
   4  -4   6 15986.9 1073.31   2
  -4  -4  -7 994.174 347.847   6
   4  -4   7 1678.81 370.458   3
   4  -4   7 1143.05 362.188   2
   4  -3 -11 1357.70 338.392   5
  -4  -3  11 1933.05 395.668   3
   4  -3 -10 3597.11 498.118   5
  -4  -3  10 3214.12 457.465   3
  -4  -3  10 3400.35 415.141   4
  -4  -3   9 14735.4 880.232   3
   4  -3  -9 13834.4 871.993   5
  -4  -3   9 14432.0 784.716   4
  -4  -3   8 11247.5 723.663   3
   4  -3  -8 12447.8 789.957   5
  -4  -3   8 11622.2 697.204   4
  -4  -3   7 18040.2 842.945   3
   4  -3  -7 18131.5 891.811   5
   4  -3  -7 15866.0 633.665   3
  -4  -3   7 17539.8 701.548   5
   4  -3  -6 75787.1 1756.11   5
   4  -3  -6 72341.1 1168.41   3
  -4  -3   6 73119.3 1290.12   5
   4  -3  -5 23901.4 519.880   3
  -4  -3   5 26161.2 990.265   1
   4  -3  -4 30812.3 922.577   2
  -4  -3   4 31819.8 1027.67   1
  -4  -3   3 23262.5 828.265   1
   4  -3  -3 22474.8 752.966   2
   4  -3  -2 72279.9 899.410   1
  -4  -3   2 77780.7 1473.80   1
  -4  -3   2 74331.8 1345.16   2
   4  -3  -2 76252.3 1423.97   2
  -4  -3   1 79898.6 1512.18   1
   4  -3  -1 79440.5 921.766   3
  -4  -3   1 76327.3 1309.39   2
   4  -3  -1 80935.1 1133.01   1
  -4  -3   1 81985.1 1063.17   6
  -4  -3   0 67935.5 1215.74   2
  -4  -3   0 68402.7 1111.90   6
  -4  -3   0 69443.0 1467.18   1
   4  -3   0 70379.5 1074.50   3
   4  -3   0 67163.4 1221.07   1
  -4  -3  -1 746.703 153.498   6
   4  -3   1 894.082 168.371   3
  -4  -3  -1 828.568 158.247   2
   4  -3   2 75800.3 1440.16   3
   4  -3   2 43569.8 1732.32   1
  -4  -3  -2 75006.1 1480.39   6
   4  -3   2 78159.4 1727.07   2
  -4  -3  -2 71297.1 1398.70   2
  -4  -3  -2 50279.4 1825.22   1
   4  -3   3 30355.4 1022.54   3
  -4  -3  -3 31332.9 1057.04   6
   4  -3   3 33842.2 1221.20   2
   4  -3   4 21877.6 948.507   3
  -4  -3  -4 21217.8 980.593   6
   4  -3   4 22938.8 1074.21   2
   4  -3   5 5807.83 553.698   3
  -4  -3  -5 5709.74 566.610   6
   4  -3   5 7101.23 646.268   2
  -4  -3  -6 14188.5 925.163   6
   4  -3   6 17092.0 1056.78   2
   4  -3   6 15306.5 938.800   3
   4  -3   7 16871.0 1047.67   3
  -4  -3  -7 14461.4 1018.21   6
   4  -3   7 18115.9 1165.70   2
  -4  -2  11 24587.2 1250.66   3
   4  -2 -11 23859.3 1289.26   5
  -4  -2  11 25018.7 1112.55   4
  -4  -2  10 10298.6 757.660   3
   4  -2 -10 10399.9 788.408   5
  -4  -2  10 11302.5 709.382   4
  -4  -2   9 22968.8 1046.32   3
   4  -2  -9 21964.1 1076.87   5
  -4  -2   9 22400.2 973.226   4
  -4  -2   8 54523.8 1517.53   3
   4  -2  -8 52674.7 1535.43   5
  -4  -2   8 52673.4 1422.53   4
  -4  -2   7 93819.9 1840.71   3
   4  -2  -7 88503.7 1878.91   5
   4  -2  -7 85342.9 1551.17   3
  -4  -2   7 90836.0 1809.19   4
  -4  -2   6 10915.6 588.887   3
   4  -2  -6 10807.0 632.151   5
   4  -2  -6 10264.9 460.054   3
  -4  -2   6 10811.8 525.854   5
   4  -2  -5 41863.4 771.092   3
  -4  -2   5 43714.9 1188.26   1
  -4  -2   4 177147. 2205.80   3
  -4  -2   4 170775. 2329.63   1
  -4  -2   3 12206.3 561.504   1
  -4  -2   3 12164.7 572.332   2
   4  -2  -3 11324.2 550.735   2
   4  -2  -2 28283.5 602.659   1
  -4  -2   2 28663.4 840.752   1
  -4  -2   2 28741.2 805.333   2
  -4  -2   1 55445.4 928.761   6
   4  -2  -1 56483.0 1188.45   6
  -4  -2   1 56309.9 1200.03   1
   4  -2  -1 56118.4 956.035   1
  -4  -2   1 52354.6 1070.54   2
  -4  -2   0 45482.6 1158.74   1
   4  -2   0 47229.2 1004.24   1
   4  -2   0 47482.7 882.685   3
  -4  -2   0 49143.3 972.760   6
  -4  -2   0 49150.0 1062.91   2
   4  -2   1 14949.9 572.813   3
  -4  -2  -1 15606.5 611.122   6
  -4  -2  -1 14978.9 618.319   2
   4  -2   1 26228.8 880.690   1
  -4  -2  -1 26017.3 1017.34   1
   4  -2   2 7926.20 475.180   3
  -4  -2  -2 7870.93 490.379   6
   4  -2   2 8291.71 550.779   2
  -4  -2  -2 12506.6 1058.44   1
  -4  -2  -2 7832.28 483.705   2
  -4  -2  -2 8199.72 462.526   4
   4  -2   2 11227.9 754.244   1
   4  -2   3 52851.4 1330.47   3
  -4  -2  -3 52563.0 1375.65   6
   4  -2   3 53798.3 1485.90   2
  -4  -2  -3 51446.2 1190.77   4
  -4  -2  -4 1212.25 281.378   6
   4  -2   4 1525.87 275.969   3
   4  -2   4 1828.87 334.451   2
   4  -2   5 1587.42 319.257   3
   4  -2   5 2022.67 356.587   2
  -4  -2  -5 1530.27 319.529   6
   4  -2   6 6406.17 631.386   3
  -4  -2  -6 5807.42 621.062   6
   4  -2   6 7284.00 675.833   2
  -4  -2  -7 21746.2 1215.19   6
   4  -2   7 23729.0 1280.62   2
   4  -2   7 21045.5 1172.42   3
   4  -2   8 92.9940 213.570   2
  -4  -1  12 5171.42 607.150   3
   4  -1 -11 7786.18 726.141   5
  -4  -1  11 9176.71 776.965   3
  -4  -1  11 8233.19 653.891   4
  -4  -1  10 7689.99 650.632   3
   4  -1 -10 6938.70 647.726   5
   4  -1 -10 6619.71 545.859   7
  -4  -1  10 8293.03 634.375   4
  -4  -1   9 26089.7 1069.01   3
   4  -1  -9 27167.4 1149.95   5
  -4  -1   9 26333.9 1053.91   4
  -4  -1   8 27120.3 1020.68   3
   4  -1  -8 27344.9 1080.43   5
  -4  -1   8 26341.0 1011.22   4
  -4  -1   7 94822.9 1787.07   3
   4  -1  -7 89323.3 1818.88   5
  -4  -1   7 91617.2 1812.60   4
   4  -1  -6 21097.8 821.314   5
  -4  -1   6 21121.0 778.372   5
   4  -1  -6 20383.5 692.655   3
  -4  -1   6 21780.0 832.952   4
  -4  -1   5 22462.6 727.475   3
  -4  -1   4 33739.6 833.728   3
  -4  -1   4 35229.5 949.604   1
  -4  -1   3 105329. 1563.99   1
  -4  -1   3 105321. 1668.46   2
   4  -1  -2 33167.4 723.887   1
  -4  -1   2 34236.5 861.799   1
  -4  -1   2 34396.0 889.884   2
   4  -1  -1 136844. 1811.51   6
   4  -1  -1 141051. 1680.86   1
  -4  -1   1 138476. 1842.18   2
  -4  -1   1 142875. 1881.98   1
  -4  -1   0 13491.5 538.239   3
   4  -1   0 14343.5 569.374   1
  -4  -1   0 13932.0 539.517   6
  -4  -1   0 13491.2 571.782   2
  -4  -1   0 15821.7 671.648   1
   4  -1   0 14496.1 592.341   6
   4  -1   1 122463. 1715.96   3
  -4  -1  -1 121619. 1796.32   6
  -4  -1  -1 126285. 1927.76   2
   4  -1   1 123506. 1894.40   1
  -4  -1  -2-91.5130 186.704   6
   4  -1   2 262.404 145.885   3
   4  -1   2 58.0198 185.299   2
   4  -1   2 376.802 177.177   1
  -4  -1  -2 429.316 116.263   4
   4  -1   3 31273.5 1035.97   3
   4  -1   3 32025.4 1087.31   2
  -4  -1  -3 32350.0 1092.41   6
  -4  -1  -3 31685.8 826.530   4
   4  -1   3 32232.5 936.140   7
   4  -1   4 48492.7 1406.70   3
  -4  -1  -4 49878.6 1475.45   6
   4  -1   4 49809.5 1472.51   2
  -4  -1  -4 47212.4 991.837   4
  -4  -1  -5 974.746 246.376   6
   4  -1   5 833.998 263.573   3
   4  -1   5 1228.01 280.847   2
  -4  -1  -6 14574.1 933.174   6
   4  -1   6 14765.6 913.881   2
   4  -1   6 13392.6 889.005   3
   4  -1   7 6857.76 682.674   3
  -4  -1  -7 6879.31 707.717   6
   4  -1   7 8028.36 720.851   2
   4  -1   8 10386.0 860.143   2
   4   0 -12-337.965 266.873   5
  -4   0  12 337.109 232.222   3
  -4   0  11 4237.29 510.488   3
   4   0 -11 4024.01 454.503   7
   4   0 -11 3651.22 485.837   5
  -4   0  11 3896.67 471.747   4
   4   0 -10 1057.00 250.067   7
   4   0 -10 1179.16 300.293   5
  -4   0  10 1134.77 273.720   3
  -4   0  10 1424.42 319.019   4
   4   0  -9 783.805 235.956   5
  -4   0   9 525.286 190.823   3
  -4   0   9 696.796 225.799   4
  -4   0   8 14181.3 707.246   3
   4   0  -8 15025.7 771.625   5
  -4   0   8 14683.3 748.679   4
   4   0  -7 21244.1 843.179   5
  -4   0   7 20354.8 853.485   4
   4   0  -6 74658.3 1431.33   3
  -4   0   6 76962.5 1581.30   4
  -4   0   5 238.629 109.501   3
  -4   0   4 41944.7 821.406   3
   4   0  -4 40537.5 960.784   5
  -4   0   4 42554.3 959.376   1
  -4   0   3 6782.16 371.312   1
  -4   0   3 6865.60 411.487   2
  -4   0   2 226372. 2232.12   1
  -4   0   2 221429. 2433.09   2
   4   0  -2 228214. 2262.24   1
  -4   0   1 120265. 1725.80   2
   4   0  -1 119799. 1588.42   6
  -4   0   1 118384. 1603.39   1
   4   0  -1 120048. 1656.52   1
  -4   0   1 120167. 1419.20   3
  -4   0   0 87.9547 139.287   6
   4   0   0 45.3432 101.865   6
  -4   0   0 291.793 134.221   3
  -4   0   0 257.950 140.268   2
  -4   0  -1 157955. 2124.42   6
  -4   0  -1 154255. 1991.85   3
  -4   0  -2 73504.8 1518.76   6
   4   0   2 72836.8 1458.93   3
  -4   0  -2 73570.6 1126.58   4
   4   0   3 232.203 108.842   7
  -4   0  -3 269.923 178.012   6
   4   0   3 62.8234 158.379   3
   4   0   3 263.289 138.443   2
  -4   0  -3 308.218 92.7283   4
  -4   0  -4 104712. 2184.27   6
   4   0   4 104192. 2037.34   2
   4   0   4 99380.5 1534.80   7
   4   0   4 103332. 2088.23   3
   4   0   5 17890.4 939.341   3
  -4   0  -5 17594.5 954.383   6
   4   0   5 18300.5 913.151   2
   4   0   6 31037.8 1321.30   3
  -4   0  -6 32962.3 1391.76   6
   4   0   6 33927.9 1318.61   2
   4   0   7 59.9282 202.861   3
  -4   0  -7-67.5907 208.376   6
   4   0   7 142.889 175.323   2
   4   0   8 13819.1 949.883   2
  -4   1  12 4544.80 544.268   3
  -4   1  12 4386.82 540.345   4
   4   1 -11 7030.58 639.206   7
  -4   1  11 7013.87 652.056   3
   4   1 -11 6485.12 618.941   5
  -4   1  11 8074.73 689.263   4
   4   1 -10 6945.61 601.918   5
   4   1 -10 6413.65 569.828   7
  -4   1  10 7336.59 619.580   4
  -4   1  10 7390.75 587.846   3
   4   1  -9 25538.7 1065.77   7
  -4   1   9 25940.4 1016.33   3
   4   1  -9 27838.3 1090.78   5
  -4   1   9 27056.8 1102.25   4
   4   1  -8 27191.6 991.625   5
  -4   1   8 27040.4 968.755   3
  -4   1   8 28444.4 1077.90   4
   4   1  -7 95030.3 1722.99   5
  -4   1   7 92111.8 1852.98   4
  -4   1   6 19896.7 636.086   3
  -4   1   6 19792.6 816.365   4
  -4   1   5 22361.9 586.697   3
   4   1  -5 21348.6 671.909   5
  -4   1   4 32810.2 598.831   3
   4   1  -4 31468.6 763.892   5
  -4   1   4 33007.2 769.837   1
  -4   1   3 106797. 1325.72   1
  -4   1   3 105468. 1041.67   3
  -4   1   3 107833. 1643.57   2
   4   1  -2 33638.8 863.907   1
   4   1  -2 31626.9 689.039   6
  -4   1   2 34674.4 733.791   1
  -4   1   2 32595.3 878.408   2
  -4   1   1 137351. 1420.14   3
   4   1  -1 137816. 1612.32   6
   4   1  -1 141320. 1862.36   1
  -4   1   1 136940. 1921.77   2
  -4   1   1 141328. 1752.44   1
  -4   1   0 12778.7 569.708   6
  -4   1   0 13023.2 492.413   3
   4   1   0 12504.7 502.883   6
  -4   1   0 12313.5 584.344   2
  -4   1  -1 126217. 1939.81   6
  -4   1  -1 122616. 1774.77   3
   4   1   1 125311. 1797.24   6
  -4   1  -2 179.879 148.347   6
  -4   1  -2 231.126 71.6300   4
   4   1   3 32152.5 1024.31   2
  -4   1  -3 31226.5 1081.07   6
  -4   1  -3 28528.4 485.029   4
   4   1   3 30405.7 738.060   7
  -4   1  -4 48066.6 1463.93   6
   4   1   4 50480.6 1356.56   2
  -4   1  -5 696.646 253.409   6
   4   1   5 827.332 211.425   2
  -4   1  -6 13342.8 897.128   6
   4   1   6 14855.0 835.361   2
  -4   1  -7 7855.49 745.568   6
   4   1   7 8004.74 667.709   2
   4   2 -12 12214.3 956.450   6
  -4   2  12 14013.5 978.565   4
  -4   2  11 22718.6 1116.66   3
  -4   2  11 23928.2 1219.36   4
   4   2 -11 23490.6 1178.41   7
   4   2 -10 10030.7 737.139   7
   4   2 -10 10761.2 725.489   5
  -4   2  10 11281.3 789.977   4
  -4   2  10 10782.7 707.830   3
   4   2  -9 22073.1 1031.14   7
  -4   2   9 22479.9 917.992   3
   4   2  -9 23258.5 966.398   5
  -4   2   9 22491.4 1048.56   4
   4   2  -8 50130.3 1484.86   7
  -4   2   8 48047.5 1224.46   3
   4   2  -8 52282.3 1331.44   5
  -4   2   8 50926.8 1483.78   4
  -4   2   7 93737.2 1922.98   4
   4   2  -6 11884.1 508.956   5
  -4   2   6 11074.6 455.742   3
  -4   2   6 11590.9 643.117   4
  -4   2   5 46846.7 777.226   3
   4   2  -5 44977.3 884.090   5
   4   2  -4 164611. 1659.95   5
  -4   2   4 164927. 1627.75   1
  -4   2   4 158206. 1253.63   3
  -4   2   4 162696. 2127.65   2
   4   2  -3 10689.9 379.933   5
  -4   2   3 11537.4 361.066   1
  -4   2   3 11033.6 508.103   2
  -4   2   2 29734.2 848.670   2
   4   2  -2 27604.7 563.250   6
  -4   2   2 30559.1 647.422   1
  -4   2   2 28641.8 777.924   4
  -4   2   1 55207.6 1206.57   2
   4   2  -1 57559.0 919.841   6
  -4   2   1 57328.3 825.313   3
   4   2  -1 59659.1 1180.84   2
  -4   2   1 56585.2 1013.49   4
   4   2   0 47508.2 936.204   6
  -4   2   0 48192.7 924.004   3
   4   2   0 47171.9 1006.64   2
  -4   2   0 46315.6 829.433   4
  -4   2  -1 16325.8 615.893   3
  -4   2  -1 16225.6 412.289   4
  -4   2  -2 7841.43 524.303   6
  -4   2  -2 7384.86 214.578   4
  -4   2  -3 52061.5 1442.35   6
   4   2   3 45881.4 799.404   7
  -4   2  -4 1961.23 342.494   6
   4   2   4 1693.00 247.718   2
  -4   2  -5 1789.85 336.034   6
   4   2   5 1478.73 262.772   2
  -4   2  -6 6738.13 634.834   6
   4   2   6 6748.96 558.441   2
  -4   2  -7 21974.6 1226.69   6
   4   3 -12 7612.47 734.745   6
  -4   3  12 9058.84 816.759   4
   4   3 -11 1731.55 353.985   6
  -4   3  11 1411.33 326.566   4
   4   3 -11 1540.29 329.654   7
  -4   3  10 3854.97 425.889   3
   4   3 -10 3775.72 483.783   7
  -4   3  10 2782.28 439.289   4
   4   3  -9 14855.4 887.300   7
  -4   3   9 14531.0 877.156   4
  -4   3   9 12683.6 693.492   3
   4   3  -8 10552.1 721.754   7
  -4   3   8 9745.24 547.637   3
   4   3  -8 10685.2 573.634   5
  -4   3   8 11564.0 758.469   4
   4   3  -7 19267.3 914.753   7
  -4   3   7 19773.4 910.473   4
   4   3  -6 79234.3 1238.54   5
  -4   3   6 77713.9 1711.27   4
   4   3  -5 28749.6 615.855   5
  -4   3   5 26282.9 606.518   1
  -4   3   4 28305.4 499.378   1
   4   3  -4 29879.5 519.539   5
  -4   3   3 20430.1 408.274   1
   4   3  -3 20284.7 406.424   5
  -4   3   3 21527.0 742.002   2
  -4   3   2 77070.2 1459.87   2
   4   3  -2 74466.4 830.198   6
   4   3  -1 77715.0 1103.68   5
  -4   3   1 80314.5 991.331   3
   4   3  -1 82326.6 1381.33   2
  -4   3   1 82404.0 1249.15   4
   4   3   0 68944.7 1204.25   5
  -4   3   0 69778.5 1131.60   3
   4   3   0 71624.1 1247.72   2
  -4   3   0 68328.7 1032.85   4
   4   3   1 918.562 162.360   2
  -4   3  -1 958.353 162.707   3
  -4   3  -1 944.193 114.723   4
  -4   3  -2 75669.7 1687.72   6
   4   3   3 21576.6 444.849   7
  -4   3  -3 32720.2 1152.26   6
  -4   3  -4 21761.5 1009.80   6
  -4   3  -5 7125.68 634.520   6
   4   3   5 6268.69 462.950   2
   4   3   6 16520.6 795.448   2
  -4   3  -6 15391.4 978.018   6
  -4   3  -7 16429.0 1071.14   6
   4   4 -12 684.008 308.696   7
   4   4 -11 1156.02 352.855   7
  -4   4  11 1399.04 367.632   4
   4   4 -10 3233.91 427.122   6
   4   4 -10 2844.21 455.037   7
  -4   4  10 2806.01 459.919   4
   4   4  -9 8404.53 597.357   6
  -4   4   9 9089.31 721.226   4
   4   4  -9 9036.22 733.568   7
  -4   4   8 9801.14 709.984   4
   4   4  -8 9502.13 715.642   7
   4   4  -7 5648.12 535.220   7
  -4   4   7 5352.39 503.791   4
   4   4  -6 9030.12 640.864   7
  -4   4   6 9315.70 617.261   4
   4   4  -5 2779.11 345.595   7
  -4   4   5 3039.93 362.880   4
  -4   4   5 2384.20 145.586   1
   4   4  -2 89076.8 877.946   5
   4   4  -1 14428.1 432.055   5
  -4   4   1 14059.3 418.259   3
  -4   4   1 13496.0 532.713   4
   4   4   0 76265.9 1233.33   5
  -4   4   0 74126.8 1220.36   3
  -4   4   0 73037.7 1135.83   4
  -4   4  -1 78954.1 1453.11   3
   4   4   1 76063.5 1670.69   1
  -4   4  -1 74279.6 1001.24   4
   4   4   1 80486.7 1303.98   2
  -4   4  -2 109644. 2105.00   6
   4   4   2 105439. 1515.63   2
  -4   4  -3 32757.8 1194.71   6
  -4   4  -4 4848.30 504.653   6
  -4   4  -5 11039.3 775.489   6
   4   4   5 10692.4 557.951   2
  -4   4  -6 14888.9 979.888   6
  -4   4  -7 1402.18 331.704   6
   4   5 -11 5521.10 664.801   7
  -4   5  11 5119.94 641.538   4
  -4   5  10 21782.6 1216.53   4
   4   5 -10 21168.2 1213.94   7
   4   5  -9 24216.7 982.828   6
  -4   5   9 25752.4 1249.67   4
   4   5  -9 25330.3 1261.58   7
   4   5  -8 2000.00 393.458   7
   4   5  -8 1972.29 265.160   6
  -4   5   8 1399.64 321.366   4
   4   5  -7 56615.0 1714.17   7
  -4   5   7 58869.4 1728.06   4
   4   5  -6 62522.1 1702.80   7
   4   5  -6 61273.3 1027.38   6
  -4   5   6 63945.0 1704.67   4
   4   5  -5 20442.7 939.441   7
  -4   5   5 20955.9 914.525   4
   4   5  -4 10877.0 652.273   7
  -4   5   4 11116.0 628.517   4
   4   5  -3 98543.4 1826.88   7
  -4   5   3 96416.7 1779.83   4
   4   5  -1 22382.0 533.381   5
   4   5   0 13939.1 727.348   1
   4   5   0 14505.2 534.952   5
  -4   5   0 15540.4 579.410   3
  -4   5   0 14019.8 536.382   4
   4   5   1 27881.5 711.800   7
  -4   5  -1 27093.8 664.345   4
  -4   5  -2 48127.3 1418.90   6
   4   5   2 48140.3 978.327   2
  -4   5  -3 28808.8 1163.50   6
   4   5   3 28023.7 741.817   2
  -4   5  -4 2248.99 383.615   6
  -4   5  -5 5348.12 574.478   6
  -4   5  -6 20497.7 1152.83   6
  -4   5  -7 10003.5 852.442   6
  -4   6  10 6401.71 726.620   4
   4   6 -10 5991.21 691.155   7
  -4   6   9 12854.1 920.688   4
   4   6  -9 12856.6 938.923   7
  -4   6   8 30920.1 1351.92   4
   4   6  -8 29385.0 1357.38   7
  -4   6   7 19346.8 1038.58   4
   4   6  -7 19262.6 1041.47   7
   4   6  -6 15841.2 901.804   7
   4   6  -6 13530.9 433.567   6
  -4   6   6 14964.9 868.131   4
   4   6  -5 34210.2 1253.85   7
  -4   6   5 32533.3 1203.74   4
   4   6  -4 60967.7 1597.09   7
  -4   6   4 62209.6 1576.35   4
   4   6  -3 29340.8 1039.62   7
  -4   6   3 29603.5 1010.03   4
   4   6  -2 25572.4 914.274   7
  -4   6   2 25454.0 890.430   4
   4   6  -1 18170.6 498.185   5
   4   6   0 33153.0 837.235   5
   4   6   1 419.220 120.750   7
  -4   6  -1 696.131 155.115   4
   4   6   2 4319.08 260.478   7
  -4   6  -3 15187.8 853.250   6
  -4   6  -4 3185.32 449.086   6
  -4   6  -5 16170.0 1000.01   6
  -4   6  -6 8918.88 787.562   6
   4   7 -10 11532.0 971.188   7
  -4   7  10 11515.4 970.671   4
   4   7  -9 8864.24 817.191   7
  -4   7   9 8525.97 798.006   4
  -4   7   8 11458.4 878.027   4
   4   7  -8 10639.2 846.397   7
  -4   7   7 8406.06 722.039   4
   4   7  -7 6866.18 677.347   7
  -4   7   6 16208.7 943.296   4
   4   7  -6 17050.0 990.211   7
  -4   7   5 13228.9 814.890   4
   4   7  -5 13981.9 850.694   7
  -4   7   4 11052.4 708.287   4
   4   7  -4 11270.3 724.306   7
   4   7  -3 1463.20 287.307   7
  -4   7   3 1082.51 242.136   4
  -4   7   2 10615.7 626.403   4
   4   7  -2 10032.6 619.122   7
   4   7  -1 22900.2 577.696   5
   4   7  -1 24018.5 904.855   7
  -4   7   1 24798.2 898.128   4
   4   7   0 40277.2 959.521   5
   4   7   2 22286.8 653.331   7
  -4   7  -4 32899.4 1361.73   6
  -4   7  -5 271.346 227.137   6
  -4   7  -6 9014.99 799.059   6
  -4   8   9 9460.85 876.858   4
   4   8  -9 9860.94 891.343   7
  -4   8   8 5867.52 668.905   4
   4   8  -8 4979.76 614.409   7
   4   8  -7 1714.55 340.251   7
  -4   8   7 1710.69 372.190   4
  -4   8   6 24011.1 1206.23   4
   4   8  -6 22930.7 1185.35   7
  -4   8   5 11087.3 793.791   4
   4   8  -5 10926.2 792.651   7
   4   8  -4 2189.87 356.195   7
  -4   8   4 2718.69 411.766   4
  -4   8   3 44341.5 1424.37   4
   4   8  -3 45519.4 1450.82   7
  -4   8   2 28060.3 1089.14   4
   4   8  -2 30011.5 1110.56   7
  -4   8   1 30069.2 1053.53   4
   4   8  -1 30133.8 1059.76   7
  -4   8   0 5820.35 453.786   4
   4   8   0 5738.72 442.878   7
  -4   8  -6 8506.19 811.939   6
   4   9  -8 1680.51 424.224   7
  -4   9   8 1908.89 439.053   4
  -4   9   7 6921.26 727.008   4
   4   9  -7 6788.65 707.709   7
   4   9  -6 24888.8 1279.38   7
  -4   9   6 26566.8 1330.96   4
   4   9  -5 15505.1 984.333   7
  -4   9   5 16650.3 1020.85   4
   4   9  -4 4339.15 510.780   7
  -4   9   4 4255.87 530.753   4
  -4   9   3 27833.1 1198.70   4
   4   9  -3 27689.8 1186.17   7
  -4   9   2 12093.4 751.499   4
   4   9  -2 11321.4 745.488   7
  -4   9   1 24310.9 1034.90   4
   4   9  -1 24523.6 1015.40   7
   4   9   0 26.3399 135.647   7
  -4   9   0 257.403 167.518   4
   4   9   1 10468.0 599.758   7
  -4  10   7 10291.6 913.462   4
   4  10  -7 10344.6 912.310   7
   4  10  -6 1551.78 375.859   7
  -4  10   6 1646.50 377.661   4
  -4  10   5 5100.03 600.743   4
   4  10  -5 5945.35 652.811   7
  -4  10   4 27990.6 1314.13   4
   4  10  -4 27248.8 1292.53   7
   4  10  -3 994.395 311.124   7
  -4  10   3 978.289 312.589   4
  -4  10   2 10799.4 768.877   4
   4  10  -2 9444.59 722.665   7
  -4  10   1 8307.36 645.205   4
   4  10  -1 8109.85 643.175   7
   4  10   0 2849.69 381.160   7
  -4  10   0 3093.28 388.930   4
   4  11  -6 3657.56 567.024   7
  -4  11   6 3504.70 558.359   4
  -4  11   5 5320.10 640.246   4
   4  11  -5 5081.17 629.673   7
  -4  11   4 3988.06 551.898   4
   4  11  -4 4648.93 585.390   7
   4  11  -3 2361.19 428.300   7
  -4  11   3 2882.11 453.989   4
   4  11  -2 2050.67 384.561   7
  -4  11   2 1807.29 365.369   4
  -4  11   1 20215.3 1041.94   4
   4  11  -1 19150.1 1038.62   7
  -4  12   4 16908.4 1136.09   4
   4  12  -4 14320.1 1064.90   7
  -4  12   3 10893.8 889.467   4
   4  12  -3 10354.3 866.589   7
   4  12  -2 1612.97 374.718   7
  -4  12   2 1706.02 362.068   4
  -4  12   1 10098.8 785.526   4
   4  12  -1 9596.57 766.988   7
  -4  13   3 6280.43 725.445   4
   4  13  -3 7032.79 765.312   7
   4  13  -2 3178.40 485.270   7
  -4  13   2 4126.21 579.358   4
   5 -12  -4 954.248 374.084   5
   5 -12  -3 2754.22 499.916   5
   5 -12  -2 2389.64 453.399   5
   5 -12  -1 1079.75 343.924   5
   5 -12   0 27004.0 1333.94   2
   5 -12   0 26101.6 1436.17   5
   5 -12   1 3842.36 545.605   2
   5 -11  -6 2693.12 490.303   5
   5 -11  -5 50.7610 252.644   5
  -5 -11   5 181.275 238.690   3
   5 -11  -4 1694.92 408.980   5
   5 -11  -3 17748.3 1150.62   5
   5 -11  -2 5705.57 683.628   5
   5 -11  -2 4714.73 484.648   2
   5 -11  -1 2187.90 456.924   5
   5 -11  -1 1696.39 357.637   2
   5 -11   0 16449.4 994.264   2
   5 -11   1 23726.3 1269.80   2
   5 -11   2 2194.47 428.528   2
   5 -10  -7 6924.24 760.634   5
  -5 -10   7 8317.56 831.582   3
   5 -10  -6 313.281 286.614   5
  -5 -10   6 531.384 266.551   3
   5 -10  -5 7919.75 767.888   5
  -5 -10   5 9330.33 858.419   3
   5 -10  -4 8777.36 786.779   5
   5 -10  -4 9026.41 612.245   2
  -5 -10   3 4431.49 548.621   1
   5 -10  -3 4862.71 593.690   5
   5 -10  -3 4774.44 474.158   2
  -5 -10   2 2092.06 386.293   1
   5 -10  -2 1942.97 424.630   5
   5 -10  -2 2071.67 350.114   2
   5 -10  -1 22427.4 1088.82   2
  -5 -10   1 20170.8 1134.69   1
   5 -10   0 3564.74 473.938   2
  -5 -10   0 2794.27 463.831   1
   5 -10   1 1974.66 397.467   2
   5 -10   2 9932.40 845.727   2
   5 -10   3 694.634 301.191   2
   5  -9  -8 11212.5 936.182   5
  -5  -9   8 12904.2 1031.23   3
   5  -9  -7 6587.83 705.700   5
  -5  -9   7 7385.66 746.114   3
   5  -9  -6 22679.0 1262.64   5
  -5  -9   6 25203.7 1356.80   3
  -5  -9   5 34860.9 1469.35   1
   5  -9  -5 34373.8 1518.29   5
  -5  -9   5 37945.5 1621.03   3
   5  -9  -5 33291.6 1123.97   2
   5  -9  -4 1558.82 282.522   2
   5  -9  -4 2157.97 411.001   5
  -5  -9   4 1397.62 310.874   1
  -5  -9   3 13645.8 881.696   1
   5  -9  -3 13637.3 934.308   5
   5  -9  -3 14217.9 785.525   2
   5  -9  -2 22986.0 1190.75   5
  -5  -9   2 23917.0 1159.38   1
   5  -9  -2 23739.5 1026.25   2
   5  -9  -1 9411.02 693.684   2
  -5  -9   1 8469.11 698.724   1
  -5  -9   0 3966.33 502.611   1
   5  -9   0 4549.85 508.012   2
   5  -9   0 4255.66 367.840   3
   5  -9   1 9061.64 749.867   2
   5  -9   1 7426.96 516.660   3
  -5  -9  -1 8153.22 732.949   1
   5  -9   2 13062.9 921.435   2
   5  -9   2 12637.3 742.199   3
   5  -9   3 1891.65 315.010   3
   5  -9   3 1972.48 417.084   2
   5  -9   4 6079.24 621.947   3
   5  -9   5 767.246 288.235   3
  -5  -8   9 20919.5 1252.07   3
   5  -8  -8 5196.00 651.730   5
  -5  -8   8 6387.94 684.629   3
   5  -8  -7 5050.39 616.251   5
  -5  -8   7 4921.49 591.182   3
   5  -8  -6 868.525 304.902   5
  -5  -8   6 1109.87 325.055   1
  -5  -8   6 1474.99 349.917   3
  -5  -8   5 10107.3 771.432   1
   5  -8  -5 9448.32 768.812   5
  -5  -8   5 10501.9 814.447   3
   5  -8  -5 8599.48 587.371   2
   5  -8  -4 426.550 159.712   2
   5  -8  -4 1221.93 321.149   5
  -5  -8   4 864.017 270.627   1
  -5  -8   3 31930.6 1292.90   1
   5  -8  -3 33426.7 1394.62   5
   5  -8  -3 32173.7 1135.26   2
   5  -8  -2 15190.9 483.534   3
  -5  -8   2 16486.5 930.721   1
  -5  -8   1 2580.99 382.463   1
   5  -8  -1 1953.00 202.601   3
   5  -8  -1 2864.40 406.984   2
   5  -8   0 7251.97 600.989   2
   5  -8   0 6673.17 426.548   3
  -5  -8   0 6653.38 622.707   1
   5  -8   1 37581.0 1136.25   3
  -5  -8  -1 34131.0 1431.36   1
   5  -8   2 15749.1 987.643   2
   5  -8   2 15683.6 802.758   3
  -5  -8  -2 13574.4 682.083   6
  -5  -8  -2 12408.6 967.427   1
  -5  -8  -3 2163.28 330.245   6
  -5  -8  -3 3454.56 726.694   1
   5  -8   3 2792.71 391.378   3
   5  -8   3 2145.30 440.812   2
   5  -8   4 13592.1 1025.82   2
   5  -8   4 15352.3 980.261   3
   5  -8   5 26258.7 1300.65   3
  -5  -8  -5 21439.5 1151.53   6
  -5  -7   9 6731.29 696.300   3
   5  -7  -9 6766.10 724.446   5
  -5  -7   8 3905.55 553.564   3
   5  -7  -8 3414.05 502.257   5
   5  -7  -7 4970.24 576.837   5
  -5  -7   7 5698.04 605.192   3
  -5  -7   7 5108.00 614.708   1
   5  -7  -6 8637.75 742.985   5
  -5  -7   6 10612.5 797.998   3
  -5  -7   6 10357.2 800.397   1
   5  -7  -5 493.130 194.674   2
   5  -7  -5 338.661 213.012   5
  -5  -7   5 875.305 248.361   1
  -5  -7   5 751.385 247.301   3
  -5  -7   4 16035.2 899.719   1
   5  -7  -4 15298.1 916.054   5
   5  -7  -4 15341.1 747.797   2
  -5  -7   3 32119.8 1241.63   1
   5  -7  -3 33914.2 1335.12   5
   5  -7  -3 33003.9 1106.65   2
  -5  -7   2 31375.4 1202.94   1
   5  -7  -2 30566.3 1088.22   2
   5  -7  -1 19715.1 952.371   2
   5  -7  -1 18392.4 574.669   3
   5  -7  -1 16138.0 558.520   1
  -5  -7   1 17352.2 922.195   1
  -5  -7   0 28020.9 1197.51   1
  -5  -7   0 25507.7 686.093   6
   5  -7   0 28271.5 835.328   3
   5  -7   0 30075.6 1201.36   2
   5  -7   0 28480.1 1094.08   1
   5  -7   1 5386.48 548.370   2
  -5  -7  -1 4470.10 352.856   6
   5  -7   1 5167.72 409.053   3
  -5  -7  -1 4409.10 525.951   1
  -5  -7  -2 1175.93 232.174   6
   5  -7   2 1738.08 284.246   3
   5  -7   2 1824.52 382.550   2
   5  -7   3 27516.0 1158.38   3
   5  -7   3 25743.8 1293.73   2
  -5  -7  -4 25462.0 1144.27   6
   5  -7   4 28074.6 1229.17   3
   5  -7   5 14705.4 934.880   3
  -5  -7  -5 12363.4 867.471   6
   5  -7   5 14883.5 1086.09   2
   5  -7   6 5460.63 636.828   3
  -5  -7  -6 3933.80 559.785   6
  -5  -6  10 16474.1 1075.69   3
   5  -6 -10 13993.4 1012.23   5
  -5  -6  10 13813.7 875.186   4
   5  -6  -9 3262.02 511.655   5
  -5  -6   9 3818.44 521.303   3
  -5  -6   8 32515.8 1379.78   3
   5  -6  -8 29982.9 1382.40   5
  -5  -6   8 30688.3 1443.40   1
   5  -6  -7 53534.8 1779.88   5
  -5  -6   7 57836.7 1799.11   3
  -5  -6   7 56925.4 1866.54   1
   5  -6  -6 8032.96 689.017   5
  -5  -6   6 8917.47 706.715   3
  -5  -6   6 8206.69 684.828   1
   5  -6  -5-86.1766 193.676   2
   5  -6  -5 253.271 215.153   5
  -5  -6   5 144.839 175.751   1
  -5  -6   5-36.7174 200.191   3
  -5  -6   4 205611. 3168.73   1
   5  -6  -4 214430. 3354.32   5
   5  -6  -4 208370. 2843.60   2
  -5  -6   3 43835.3 1387.76   1
   5  -6  -3 44319.5 1260.70   2
  -5  -6   2 6105.40 530.494   1
   5  -6  -2 5586.45 217.414   3
   5  -6  -2 6548.74 524.213   2
  -5  -6   1 36019.9 664.705   6
   5  -6  -1 48021.3 905.791   3
   5  -6  -1 39617.2 860.323   1
   5  -6  -1 48253.5 1424.41   2
  -5  -6   1 44171.8 1392.66   1
  -5  -6   0 9054.21 682.307   1
  -5  -6   0 8963.69 477.775   2
  -5  -6   0 8718.52 412.506   6
   5  -6   0 10225.5 489.293   3
   5  -6   0 10990.0 616.057   1
   5  -6   0 9611.01 660.066   2
   5  -6   1 28534.3 1194.91   2
   5  -6   1 28953.2 942.074   3
  -5  -6  -1 24777.4 823.502   6
  -5  -6  -1 23632.0 1150.77   1
   5  -6   1 22888.9 1205.86   1
   5  -6   2 31923.3 1086.09   3
   5  -6   2 32657.4 1344.18   2
  -5  -6  -2 29405.8 1001.36   6
  -5  -6  -3 2806.71 365.201   6
   5  -6   3 3078.78 400.353   3
   5  -6   3 3230.63 455.640   2
   5  -6   4 14860.5 861.324   3
  -5  -6  -4 14114.3 845.195   6
   5  -6   4 16416.6 1050.72   2
  -5  -6  -5 1910.83 363.300   6
   5  -6   5 2174.82 376.952   3
   5  -6   5 2593.43 462.618   2
  -5  -6  -6 785.644 297.788   6
   5  -6   6 627.241 275.757   3
  -5  -5  11 8651.56 805.283   3
  -5  -5  10 9712.43 823.397   3
  -5  -5  10 8429.92 675.761   4
  -5  -5   9 31247.1 1344.23   3
   5  -5  -9 29286.4 1353.68   5
  -5  -5   8 6748.28 622.733   3
   5  -5  -8 6989.07 654.079   5
  -5  -5   8 6630.75 650.525   1
   5  -5  -7 24276.3 1155.50   5
  -5  -5   7 26697.7 1163.03   3
  -5  -5   7 24160.4 1170.92   1
   5  -5  -6 42492.1 1465.58   5
  -5  -5   6 44484.9 1460.97   3
  -5  -5   6 43462.8 1497.11   1
  -5  -5   5 13744.8 803.683   1
   5  -5  -5 13075.6 807.623   5
  -5  -5   5 14352.6 812.833   3
   5  -5  -5 12891.9 679.492   2
  -5  -5   4 34864.0 1208.82   1
   5  -5  -4 33239.6 1251.74   5
  -5  -5   3 4176.20 426.670   1
   5  -5  -3 4239.65 406.276   2
   5  -5  -2 18189.5 348.239   3
   5  -5  -2 18583.1 456.489   1
  -5  -5   2 21395.4 915.407   1
   5  -5  -2 22567.3 893.496   2
   5  -5  -1 39148.9 858.530   1
   5  -5  -1 43664.5 1301.12   2
   5  -5  -1 41406.0 765.401   3
  -5  -5   1 39847.1 762.149   6
  -5  -5   1 40448.9 1282.64   1
  -5  -5   0 111519. 2254.72   1
  -5  -5   0 114206. 1596.41   6
   5  -5   0 110721. 1793.71   1
  -5  -5   0 110542. 1754.09   2
   5  -5   1 20776.1 743.670   3
   5  -5   1 21960.3 1020.75   2
  -5  -5  -1 19944.5 741.491   6
  -5  -5  -1 18697.8 711.264   2
  -5  -5  -1 17526.9 971.844   1
   5  -5   1 23091.8 1078.81   1
   5  -5   2 3503.12 368.945   3
  -5  -5  -2 3542.42 375.217   6
  -5  -5  -2 3158.17 587.021   1
   5  -5   2 2974.29 422.072   2
  -5  -5  -3 186.828 170.013   6
   5  -5   3 226.260 164.696   3
   5  -5   4 3878.89 447.704   3
  -5  -5  -4 4194.52 473.294   6
   5  -5   5 5550.48 570.175   3
  -5  -5  -5 4740.53 554.616   6
   5  -5   5 5998.70 681.673   2
   5  -5   6 4915.10 576.260   3
  -5  -5  -6 4589.05 576.974   6
   5  -5   6 5854.47 709.994   2
  -5  -4  11 20529.1 1175.44   3
   5  -4 -11 18415.1 1156.58   5
  -5  -4  11 18271.8 998.510   4
   5  -4 -10 667.720 255.873   5
  -5  -4  10 1164.15 309.206   3
  -5  -4  10 1221.59 316.559   4
  -5  -4   9 4065.11 495.229   3
   5  -4  -9 3881.25 486.586   5
  -5  -4   9 4241.42 477.639   4
   5  -4  -8 1609.86 342.870   5
  -5  -4   8 527.481 210.780   3
  -5  -4   7 1705.40 335.647   1
   5  -4  -7 1922.57 351.811   5
  -5  -4   7 1927.61 327.585   3
   5  -4  -6 44075.3 1433.75   5
  -5  -4   6 45637.9 1380.78   3
  -5  -4   6 43598.7 1442.57   1
  -5  -4   5 53580.1 1512.87   1
   5  -4  -5 52639.4 1508.62   5
  -5  -4   5 54431.7 1470.85   3
  -5  -4   4 7960.45 571.052   1
   5  -4  -4 8705.44 621.237   5
   5  -4  -4 8643.32 554.946   2
  -5  -4   3 4947.72 440.843   1
   5  -4  -3 3751.85 369.317   2
  -5  -4   2 2397.71 306.252   1
   5  -4  -2 2401.84 186.248   1
   5  -4  -2 2401.83 310.438   2
   5  -4  -1 28326.4 1018.04   2
  -5  -4   1 26820.2 667.105   6
   5  -4  -1 26119.8 589.110   3
  -5  -4   1 25748.0 1001.13   1
   5  -4  -1 26196.1 719.331   1
   5  -4   0 10322.4 642.425   2
   5  -4   0 9773.27 440.593   3
  -5  -4   0 10284.2 475.289   6
  -5  -4   0 8710.34 598.211   1
   5  -4   0 9821.89 514.802   1
   5  -4   1 65352.3 1307.78   3
   5  -4   1 68464.2 1737.40   2
  -5  -4  -1 61981.2 1319.32   6
  -5  -4  -1 53541.9 1588.98   1
   5  -4   1 53667.9 1439.63   1
   5  -4   2 13139.4 663.527   3
   5  -4   2 13860.1 824.698   2
  -5  -4  -2 12999.8 677.493   6
   5  -4   3 39120.0 1247.08   3
  -5  -4  -3 37480.4 1262.07   6
   5  -4   3 39651.4 1446.33   2
   5  -4   4 25622.8 1096.47   3
  -5  -4  -4 23416.3 1083.28   6
   5  -4   5 43406.1 1534.68   3
  -5  -4  -5 40542.3 1522.36   6
   5  -4   6 34110.3 1464.78   3
  -5  -4  -6 31924.8 1470.92   6
   5  -4   6 36246.8 1624.37   2
   5  -3 -11 1851.01 408.075   5
  -5  -3  11 1940.52 377.450   3
  -5  -3  11 2413.13 389.220   4
  -5  -3  10 11767.1 838.346   3
   5  -3 -10 11026.3 828.604   5
  -5  -3  10 12209.7 802.805   4
  -5  -3   9 25818.1 1143.04   3
   5  -3  -9 24257.2 1157.01   5
  -5  -3   9 24006.6 1073.09   4
  -5  -3   8 10184.9 674.975   3
   5  -3  -8 10948.0 755.744   5
  -5  -3   7 15831.7 812.689   3
   5  -3  -7 15721.0 856.569   5
   5  -3  -7 15721.8 575.677   3
  -5  -3   7 17622.3 926.563   1
   5  -3  -6 4703.24 479.549   5
  -5  -3   6 5792.15 468.456   3
  -5  -3   6 5450.40 529.540   1
   5  -3  -5 28936.4 1066.84   5
  -5  -3   5 30236.7 1019.13   3
  -5  -3   5 29364.5 1074.85   1
  -5  -3   4 24188.7 916.483   1
   5  -3  -4 23876.5 973.151   5
   5  -3  -4 23584.6 893.854   2
  -5  -3   3 58127.5 1370.23   1
   5  -3  -3 58421.7 1354.34   2
   5  -3  -2 25970.8 646.527   1
  -5  -3   2 25970.4 925.872   1
   5  -3  -2 26845.1 934.116   2
  -5  -3   1 31004.6 760.389   6
   5  -3  -1 29182.3 774.753   1
  -5  -3   1 30465.3 1019.75   1
   5  -3   0 74884.0 1234.94   3
  -5  -3   0 76084.3 1347.95   6
   5  -3   0 72166.9 1393.39   1
  -5  -3   0 72759.1 1657.31   1
   5  -3   1 88246.1 1521.50   3
   5  -3   1 92041.3 1972.81   2
  -5  -3  -1 89365.2 1614.58   6
   5  -3   1 80017.1 1658.40   1
  -5  -3  -1 77039.6 1886.47   1
  -5  -3  -2 1435.68 281.157   6
   5  -3   2 1606.95 270.877   3
   5  -3   2 925.939 269.048   2
   5  -3   3 12013.6 686.175   3
  -5  -3  -3 11384.8 692.137   6
   5  -3   3 11796.7 770.926   2
   5  -3   4 8865.28 652.121   3
  -5  -3  -4 9552.22 700.936   6
   5  -3   4 9876.64 741.009   2
   5  -3   5 4016.36 506.803   3
   5  -3   5 4253.79 541.067   2
  -5  -3  -5 3190.20 464.456   6
  -5  -3  -6 2362.43 445.360   6
   5  -3   6 2558.07 448.825   3
   5  -3   6 2619.54 453.641   2
   5  -3   7 5767.68 682.982   2
  -5  -2  12 15119.8 1015.78   3
   5  -2 -11 1385.64 343.873   5
  -5  -2  11 1569.66 353.600   3
  -5  -2  11 1401.58 311.788   4
  -5  -2  10 4037.49 478.474   3
   5  -2 -10 4272.36 526.113   5
  -5  -2  10 3591.35 446.765   4
  -5  -2   9 3127.00 418.877   3
   5  -2  -9 3452.28 443.025   5
  -5  -2   9 3711.48 446.415   4
  -5  -2   8 85571.5 1869.02   3
   5  -2  -8 79180.0 1890.80   5
  -5  -2   8 81836.3 1905.18   4
  -5  -2   7 101942. 1903.37   3
   5  -2  -7 94640.7 1991.88   5
  -5  -2   7 98628.9 2093.54   1
   5  -2  -6 27644.8 1036.36   5
  -5  -2   6 26633.3 1049.21   1
   5  -2  -5 18974.2 817.372   5
  -5  -2   5 18863.1 816.032   1
  -5  -2   4 170057. 2370.58   1
   5  -2  -4 169574. 2430.22   2
  -5  -2   3 53130.4 1262.37   1
   5  -2  -3 53822.1 1299.21   2
   5  -2  -3 49448.7 948.221   1
   5  -2  -2 17932.0 578.262   1
  -5  -2   2 19363.6 755.206   1
  -5  -2   1 60195.3 1143.93   6
   5  -2  -1 56967.5 1128.85   1
  -5  -2   1 56756.2 1360.13   1
   5  -2   0 7038.14 431.849   1
  -5  -2   0 6385.98 407.212   6
  -5  -2   0 6972.78 527.516   1
   5  -2   1 78296.6 1456.29   3
   5  -2   1 83812.0 1794.50   2
  -5  -2  -1 79455.0 1556.50   6
  -5  -2  -1 77013.4 2101.91   1
   5  -2   2 18284.1 768.095   3
   5  -2   2 19097.7 893.104   2
  -5  -2  -2 19190.6 813.308   6
  -5  -2  -3 2988.88 371.766   6
   5  -2   3 2987.59 360.879   3
   5  -2   3 2332.16 349.509   2
  -5  -2  -4 1457.99 337.814   6
   5  -2   4 1313.97 293.900   3
   5  -2   4 1005.86 288.001   2
  -5  -2  -5 945.012 276.067   6
   5  -2   5 684.365 253.874   3
   5  -2   5 1410.07 345.964   2
   5  -2   6 7330.22 694.026   3
  -5  -2  -6 6823.32 692.546   6
   5  -2   6 7910.03 717.172   2
  -5  -2  -7-40.2726 221.281   6
   5  -2   7 508.091 285.083   3
   5  -2   7 511.760 246.982   2
  -5  -1  12 4734.24 586.560   3
   5  -1 -12 4489.08 603.723   5
  -5  -1  12 4509.98 548.745   4
   5  -1 -11 941.446 275.695   7
   5  -1 -11 776.118 281.260   5
  -5  -1  11 435.168 222.630   3
  -5  -1  11 753.099 275.220   4
  -5  -1  10 12253.5 767.970   3
   5  -1 -10 11570.6 795.540   5
  -5  -1  10 11235.4 760.433   4
  -5  -1   9 25172.6 1037.29   3
   5  -1  -9 25565.6 1114.55   5
  -5  -1   9 26401.8 1124.19   4
  -5  -1   8 9173.81 585.711   3
   5  -1  -8 8828.89 614.395   5
  -5  -1   8 9430.22 659.985   4
  -5  -1   7 17273.6 723.348   3
   5  -1  -7 16438.3 793.145   5
  -5  -1   7 15572.9 812.880   4
   5  -1  -6 76095.8 1630.11   5
  -5  -1   6 73240.2 1621.63   1
  -5  -1   5 74637.7 1355.49   3
  -5  -1   5 73647.6 1528.68   1
  -5  -1   4 10711.3 544.215   1
  -5  -1   3 49236.3 1143.51   1
   5  -1  -3 45759.3 989.620   1
   5  -1  -2 66301.2 1214.13   1
  -5  -1   2 66218.4 1332.23   1
   5  -1  -1 941.424 171.628   1
  -5  -1   1 917.888 222.783   1
  -5  -1   0 20813.2 750.516   6
   5  -1   0 20649.5 759.456   1
   5  -1   1 7547.51 537.285   2
  -5  -1  -1 6616.55 474.707   6
   5  -1   1 6836.75 485.509   1
   5  -1   2 420.487 175.473   3
  -5  -1  -2 598.013 211.157   6
   5  -1   2 434.667 192.101   2
  -5  -1  -2 374.944 130.969   4
   5  -1   3 41880.0 1291.63   3
   5  -1   3 44081.3 1404.71   2
  -5  -1  -3 44714.7 1367.85   6
   5  -1   4 48221.6 1497.88   3
  -5  -1  -4 46918.4 1524.12   6
   5  -1   4 49192.5 1567.07   2
   5  -1   5 3678.51 479.098   3
  -5  -1  -5 4031.63 511.298   6
   5  -1   5 3900.80 485.201   2
  -5  -1  -6 5410.35 624.525   6
   5  -1   6 5569.73 603.658   2
   5  -1   6 4818.87 590.256   3
   5  -1   7 7771.42 759.653   3
  -5  -1  -7 7544.74 760.814   6
   5  -1   7 8444.66 762.711   2
   5   0 -12 13853.4 963.643   5
  -5   0  12 15589.1 989.724   4
   5   0 -11 6617.22 616.060   7
  -5   0  11 8298.62 675.815   3
   5   0 -11 7897.00 683.779   5
  -5   0  11 8052.07 694.303   4
   5   0 -10 2804.11 410.995   5
  -5   0  10 2796.76 385.404   3
  -5   0  10 3702.01 465.614   4
  -5   0   9 16456.5 809.872   3
   5   0  -9 17176.3 882.084   5
  -5   0   9 16958.2 889.942   4
   5   0  -8 1827.16 292.074   5
  -5   0   8 1407.85 224.739   3
  -5   0   8 1416.91 276.346   4
   5   0  -7 31144.6 1018.17   5
  -5   0   7 32125.2 1142.54   4
  -5   0   6 1504.84 282.347   4
  -5   0   6 1908.09 268.162   1
  -5   0   6 1622.22 201.639   3
  -5   0   5 5282.46 327.314   3
  -5   0   5 4925.72 378.102   1
  -5   0   4 2933.15 278.195   1
  -5   0   4 3041.76 232.476   3
  -5   0   3 47325.9 1036.80   1
   5   0  -3 43733.3 1059.06   1
   5   0  -2 9538.30 469.311   6
   5   0  -2 9014.72 478.974   1
  -5   0   2 10020.1 500.496   1
  -5   0   1 13525.0 515.443   3
   5   0  -1 13631.0 574.419   6
  -5   0   1 13029.8 623.578   1
   5   0  -1 13832.0 603.974   1
  -5   0   0 386.307 143.574   6
   5   0   0 724.543 185.599   1
  -5   0   0 595.569 134.194   3
   5   0   0 598.158 182.746   2
   5   0   1 203858. 2696.25   2
  -5   0  -1 199790. 2669.61   6
   5   0   2 26398.2 980.022   2
  -5   0  -2 26469.6 996.879   6
  -5   0  -2 27293.8 745.225   4
   5   0   3 16527.2 831.497   2
  -5   0  -3 17129.5 870.835   6
  -5   0  -4 402.284 233.182   6
   5   0   4 918.573 232.585   2
   5   0   5 42593.2 1483.80   2
  -5   0  -5 40499.3 1522.37   6
   5   0   6 28362.0 1283.62   2
  -5   0  -6 27784.4 1346.91   6
   5   0   7 202.743 220.534   2
  -5   1  12 3861.76 536.953   4
   5   1 -11 797.922 278.463   7
   5   1 -11 668.960 218.953   5
  -5   1  11 672.254 223.574   3
  -5   1  11 955.325 303.363   4
  -5   1  10 11995.2 731.231   3
   5   1 -10 11970.2 768.384   5
   5   1 -10 10792.8 770.368   7
  -5   1  10 11948.6 811.460   4
  -5   1   9 27114.1 1022.92   3
   5   1  -9 25520.0 1028.71   5
  -5   1   9 25486.0 1120.87   4
  -5   1   8 8089.98 502.082   3
   5   1  -8 9013.08 573.186   5
  -5   1   8 8694.17 622.941   4
  -5   1   7 17698.6 848.660   4
  -5   1   6 73575.6 1195.75   3
  -5   1   6 72901.9 1450.01   1
  -5   1   6 73801.3 1679.30   4
  -5   1   5 72015.6 1299.74   1
  -5   1   5 73662.7 1043.46   3
   5   1  -5 72031.8 1328.43   5
  -5   1   4 10745.4 465.129   1
  -5   1   4 11174.9 352.065   3
   5   1  -4 10765.4 497.568   5
  -5   1   3 46900.7 962.303   1
   5   1  -3 46740.7 1149.09   1
  -5   1   2 65576.2 941.037   3
   5   1  -2 63085.8 1358.36   1
   5   1  -2 63454.0 1137.25   6
  -5   1   2 65690.0 1190.98   1
   5   1  -1 868.537 188.928   1
   5   1  -1 1202.86 179.909   6
  -5   1   1 1263.55 158.607   3
  -5   1   0 21896.8 823.758   6
  -5   1   0 22772.9 744.416   3
  -5   1  -1 6829.96 498.338   6
   5   1   1 6791.65 496.427   1
   5   1   1 6698.58 457.832   2
  -5   1  -2 154.232 171.251   6
  -5   1  -2 341.226 102.218   4
   5   1   2 561.586 183.149   2
   5   1   3 43322.0 1269.81   2
  -5   1  -3 42880.2 1392.42   6
   5   1   4 49602.3 1440.71   2
  -5   1  -4 50376.5 1605.55   6
   5   1   5 3715.76 434.224   2
  -5   1  -5 3892.40 512.664   6
   5   1   6 5093.57 532.078   2
  -5   1  -6 4519.46 567.597   6
   5   1   7 8294.17 719.718   2
  -5   2  12 15345.7 1044.97   4
   5   2 -12 12869.0 946.232   7
   5   2 -11 1353.94 328.735   7
  -5   2  11 1756.75 369.590   4
   5   2 -10 4295.84 516.561   7
  -5   2  10 3691.66 402.493   3
   5   2 -10 3273.67 395.411   5
  -5   2  10 4026.10 515.896   4
   5   2  -9 3693.87 474.413   7
  -5   2   9 3444.28 358.764   3
   5   2  -9 3666.09 399.125   5
  -5   2   9 3731.23 469.294   4
   5   2  -8 83405.1 1647.53   5
  -5   2   8 81716.7 1969.83   4
  -5   2   7 98097.0 1471.35   3
  -5   2   7 101653. 2076.02   4
  -5   2   6 27773.3 648.772   3
   5   2  -6 26683.4 760.032   5
  -5   2   6 27026.4 1012.58   4
  -5   2   6 28232.1 808.540   1
  -5   2   5 18350.2 579.156   1
  -5   2   5 17368.3 390.730   3
   5   2  -5 19245.1 603.009   5
   5   2  -4 168158. 1866.37   5
  -5   2   4 167670. 1776.64   1
   5   2  -3 54268.4 1322.12   1
  -5   2   3 55375.4 953.261   1
   5   2  -2 18761.2 775.572   1
   5   2  -2 18298.3 556.539   6
  -5   2   2 18514.6 427.794   3
   5   2  -1 56400.4 1073.32   6
  -5   2   1 56610.6 957.695   3
   5   2  -1 56822.2 1357.19   1
  -5   2   1 55367.5 1119.09   4
   5   2   0 6739.76 406.451   6
  -5   2   0 7015.43 395.470   3
   5   2   0 6872.71 494.466   1
  -5   2   0 6964.14 361.811   4
  -5   2  -1 82281.0 1769.28   6
  -5   2  -1 78580.9 1112.11   4
  -5   2  -2 19362.5 899.938   6
  -5   2  -2 17990.2 421.308   4
   5   2   2 17981.2 742.896   2
   5   2   3 3003.32 340.782   2
  -5   2  -3 2977.37 398.793   6
  -5   2  -4 1088.88 283.697   6
   5   2   4 1434.48 275.669   2
  -5   2  -5 1070.69 288.967   6
   5   2   5 995.548 233.432   2
  -5   2  -6 8386.08 774.614   6
   5   2   6 7317.13 600.331   2
  -5   3  12 10648.6 901.645   4
   5   3 -12 10190.8 876.979   7
   5   3 -11 2146.86 414.864   7
  -5   3  11 2090.99 401.527   4
  -5   3  10 11649.5 846.727   4
   5   3 -10 10771.3 809.712   7
   5   3  -9 24183.1 1163.79   7
  -5   3   9 22572.1 838.363   3
   5   3  -9 23912.4 919.397   5
  -5   3   9 24237.3 1146.47   4
   5   3  -8 10746.2 744.014   7
  -5   3   8 10482.7 733.272   4
  -5   3   7 15990.4 535.012   3
  -5   3   7 16432.7 634.622   1
  -5   3   7 17834.9 893.696   4
  -5   3   6 4124.22 213.348   3
   5   3  -6 4552.80 287.380   5
  -5   3   6 5115.46 488.019   4
  -5   3   6 4515.36 292.154   1
  -5   3   5 26909.4 595.874   1
   5   3  -5 27637.9 614.162   5
  -5   3   5 26585.8 980.991   4
   5   3  -4 24422.9 554.343   5
  -5   3   4 23763.4 524.930   1
  -5   3   4 24541.5 882.565   4
   5   3  -3 53356.3 813.806   6
   5   3  -3 53593.2 1408.89   1
   5   3  -2 26035.8 970.651   1
   5   3  -2 26499.4 602.228   6
  -5   3   1 27537.1 643.211   3
  -5   3   1 28119.3 781.083   4
  -5   3   0 77560.0 1335.06   3
  -5   3   0 75925.4 1192.12   4
  -5   3  -1 90677.8 1898.87   6
  -5   3  -1 84415.8 1096.85   4
  -5   3  -2 2004.80 346.110   6
  -5   3  -2 1210.66 95.3696   4
  -5   3  -3 12690.0 793.677   6
   5   3   3 11679.8 606.062   2
  -5   3  -4 8805.16 690.035   6
   5   3   4 9137.75 569.768   2
  -5   3  -5 3639.21 479.068   6
   5   3   5 3752.95 405.512   2
  -5   3  -6 2376.08 465.358   6
   5   4 -12 30856.4 1557.33   7
  -5   4  11 18758.8 1159.83   4
   5   4 -11 17401.7 1121.59   7
   5   4 -10 1137.05 344.027   7
  -5   4  10 1438.77 352.276   4
   5   4  -9 3480.03 478.840   7
  -5   4   9 3432.62 470.997   4
   5   4  -8 1096.91 308.382   7
  -5   4   8 924.490 271.423   4
   5   4  -7 1426.20 316.643   7
   5   4  -7 1648.54 184.651   5
  -5   4   7 1633.87 188.333   1
  -5   4   7 1503.73 321.964   4
  -5   4   6 39507.1 700.989   1
   5   4  -6 41147.5 733.348   5
  -5   4   6 43043.4 1350.55   4
   5   4  -5 42092.0 595.231   5
  -5   4   5 40805.3 554.740   1
   5   4  -4 5081.77 184.131   6
   5   4  -4 6988.96 194.815   5
   5   4  -3 2456.76 124.409   6
   5   4  -3 3001.33 380.056   1
   5   4  -2 2720.25 195.897   5
   5   4  -2 2309.53 327.828   1
   5   4  -1 27534.2 728.085   5
  -5   4   1 26970.5 644.566   3
   5   4   0 10474.7 517.820   5
  -5   4   0 9860.14 475.320   3
  -5   4   0 10230.0 440.876   4
  -5   4  -1 60341.0 943.081   4
  -5   4  -2 13160.9 779.524   6
  -5   4  -3 40488.0 1446.69   6
   5   4   3 39033.0 1069.25   2
  -5   4  -4 25608.9 1200.01   6
   5   4   4 25599.8 901.526   2
  -5   4  -5 45144.0 1684.98   6
  -5   4  -6 33099.2 1522.76   6
  -5   5  11 9462.94 864.676   4
   5   5 -11 7583.14 780.836   7
  -5   5  10 8802.66 789.947   4
   5   5 -10 8281.43 769.801   7
   5   5  -9 29813.0 1404.76   7
  -5   5   9 30657.2 1402.54   4
   5   5  -8 6929.42 659.996   7
  -5   5   8 6560.19 617.439   4
   5   5  -7 24349.5 687.700   6
  -5   5   7 26281.1 1167.38   4
   5   5  -7 24660.8 1148.05   7
   5   5  -6 41671.8 1433.07   7
  -5   5   6 41246.1 1389.83   4
   5   5  -5 13613.7 790.676   7
  -5   5   5 14627.5 785.386   4
  -5   5   4 33364.8 1119.88   4
  -5   5   3 4402.47 400.327   4
   5   5  -2 23162.9 501.564   5
   5   5  -1 40438.6 863.413   5
   5   5   0 117952. 1761.41   5
  -5   5   0 116408. 1741.68   3
   5   5   1 19140.4 635.481   7
  -5   5  -1 19481.2 564.658   4
   5   5   2 3074.31 225.959   7
  -5   5  -2 3194.30 417.298   6
  -5   5  -3 391.750 213.548   6
  -5   5  -4 5113.33 574.325   6
  -5   5  -5 5617.98 629.226   6
  -5   5  -6 5927.38 671.884   6
  -5   6  10 16222.9 1102.94   4
   5   6 -10 15393.0 1104.46   7
   5   6  -9 3196.76 526.949   7
  -5   6   9 3684.35 538.209   4
   5   6  -8 30476.4 1411.66   7
  -5   6   8 30129.6 1376.40   4
   5   6  -7 55595.3 1782.34   7
  -5   6   7 54618.4 1756.52   4
   5   6  -6 7730.57 658.628   7
  -5   6   6 7957.48 651.126   4
   5   6  -5 234.391 205.656   7
  -5   6   5-73.0400 228.902   4
   5   6  -4 207972. 3122.01   7
  -5   6   4 207228. 3071.36   4
   5   6  -3 40956.1 1288.73   7
  -5   6   3 40608.0 1232.96   4
   5   6  -2 5170.75 213.710   5
  -5   6   2 5883.24 448.485   4
   5   6  -1 43366.7 882.166   5
   5   6  -1 44188.1 1183.03   7
   5   6   0 9594.27 484.759   5
  -5   6  -1 25036.2 692.323   4
  -5   6  -3 4219.59 514.981   6
  -5   6  -4 16547.8 1015.45   6
  -5   6  -5 2064.35 399.645   6
  -5   7   9 6746.25 714.204   4
   5   7  -9 7421.81 766.824   7
   5   7  -8 3671.52 530.827   7
  -5   7   8 3270.78 520.089   4
   5   7  -7 4973.61 593.910   7
  -5   7   7 5703.17 609.652   4
   5   7  -6 10334.3 797.982   7
  -5   7   6 10212.2 770.398   4
   5   7  -5 348.558 206.514   7
  -5   7   5 719.545 237.685   4
  -5   7   4 17189.9 884.161   4
   5   7  -4 16006.2 877.856   7
   5   7  -3 32181.3 1182.43   7
  -5   7   3 32617.7 1157.52   4
   5   7  -2 30392.8 1102.42   7
  -5   7   2 28240.7 1025.60   4
   5   7  -1 17617.8 789.339   7
  -5   7   1 17203.9 754.328   4
   5   7   0 28247.5 939.949   7
  -5   7  -5 15538.7 1058.89   6
  -5   8   9 18638.5 1224.67   4
   5   8  -9 18807.1 1232.95   7
  -5   8   8 5833.82 675.088   4
   5   8  -8 5203.93 653.861   7
  -5   8   7 4563.73 561.741   4
   5   8  -7 4714.26 609.914   7
   5   8  -6 1022.71 300.759   7
  -5   8   6 394.289 221.378   4
  -5   8   5 8979.92 716.668   4
   5   8  -5 9898.59 780.163   7
   5   8  -4 1078.47 292.349   7
  -5   8   4 845.000 233.987   4
  -5   8   3 31245.8 1197.93   4
   5   8  -3 31593.0 1239.08   7
  -5   8   2 17623.6 858.875   4
   5   8  -2 17332.0 882.816   7
   5   8  -1 1924.52 290.140   7
  -5   8   1 1714.73 271.434   4
  -5   8   0 6565.84 468.158   4
   5   8   0 6314.86 476.707   7
  -5   9   8 13366.9 1048.77   4
   5   9  -8 13482.6 1056.03   7
  -5   9   7 7603.66 768.146   4
   5   9  -7 6917.57 743.805   7
  -5   9   6 23598.4 1276.21   4
   5   9  -6 22797.8 1277.94   7
  -5   9   5 34943.3 1466.13   4
   5   9  -5 35022.9 1489.26   7
   5   9  -4 1670.00 370.287   7
  -5   9   4 1872.88 371.288   4
   5   9  -3 13641.3 861.900   7
  -5   9   3 13550.4 858.669   4
  -5   9   2 23595.2 1048.76   4
   5   9  -2 22158.1 1041.31   7
  -5   9   1 8202.65 599.614   4
   5   9  -1 8004.85 593.867   7
  -5   9   0 3844.98 393.160   4
   5   9   0 3942.48 401.853   7
  -5  10   7 8741.90 859.512   4
   5  10  -7 7844.79 819.006   7
   5  10  -6 219.086 204.413   7
  -5  10   6 763.540 292.261   4
   5  10  -5 7729.48 754.985   7
  -5  10   5 7360.12 733.260   4
  -5  10   4 8338.68 746.272   4
   5  10  -4 9023.06 756.685   7
  -5  10   3 4057.53 512.047   4
   5  10  -3 4354.81 524.280   7
   5  10  -2 2285.08 391.198   7
  -5  10   2 1747.28 327.349   4
  -5  10   1 20561.2 1004.36   4
   5  10  -1 19460.3 971.966   7
   5  11  -5-62.8201 220.247   7
  -5  11   5 54.3199 234.836   4
   5  11  -4 1742.18 397.673   7
  -5  11   4 1351.16 333.611   4
  -5  11   3 14883.6 985.453   4
   5  11  -3 16119.7 1005.81   7
  -5  11   2 4332.71 514.774   4
   5  11  -2 4898.12 549.434   7
   5  11  -1 1551.72 311.122   7
   5  12  -4 657.156 286.342   7
  -5  12   4 740.972 318.226   4
   5  12  -3 2697.71 468.194   7
  -5  12   3 3031.81 492.099   4
   5  12  -2 2377.44 454.334   7
  -5  12   2 2483.40 421.780   4
   6 -12  -1 4515.79 561.578   2
   6 -12   0 6802.47 713.401   2
   6 -11  -4 1522.26 393.106   5
   6 -11  -3 5637.43 706.709   5
   6 -11  -2 460.895 298.656   5
   6 -11  -2 720.294 245.066   2
   6 -11  -1 7846.09 695.381   2
   6 -11   0 33543.8 1523.91   2
   6 -11   1 4131.60 574.756   2
   6 -10  -6 6826.03 745.608   5
  -6 -10   6 7061.29 792.229   3
   6 -10  -5 1665.64 422.438   5
  -6 -10   5 1997.82 428.899   3
   6 -10  -4 5870.12 702.844   5
   6 -10  -4 6261.15 566.973   2
   6 -10  -3 29016.1 1500.60   5
   6 -10  -3 29803.6 1252.39   2
   6 -10  -2 2800.78 504.486   5
   6 -10  -2 3425.33 458.949   2
   6 -10  -1 12740.6 886.236   2
   6 -10   0 3168.27 488.309   2
   6 -10   1 5692.03 651.209   2
   6  -9  -7 1945.59 466.696   5
  -6  -9   7 2009.48 477.420   3
   6  -9  -6 25766.4 1395.87   5
  -6  -9   6 28299.6 1462.87   3
   6  -9  -5 17930.6 1140.56   5
   6  -9  -5 16422.8 895.919   2
   6  -9  -4 1311.11 278.975   2
   6  -9  -4 1191.76 345.001   5
   6  -9  -3 16659.5 1087.62   5
  -6  -9   3 15142.2 979.421   1
   6  -9  -3 16997.1 935.921   2
  -6  -9   2 17030.1 1049.44   1
   6  -9  -2 18253.0 984.970   2
  -6  -9   1 17078.7 1068.49   1
   6  -9  -1 18557.9 1035.47   2
   6  -9   0 2724.90 456.452   2
   6  -9   1 3314.86 502.830   2
   6  -9   2 8545.56 807.777   2
  -6  -8   9 5337.25 677.016   3
   6  -8  -8 6487.07 724.976   5
  -6  -8   8 6749.26 706.346   3
   6  -8  -7 3296.94 556.501   5
  -6  -8   7 3789.05 549.266   3
   6  -8  -6 1090.02 336.468   5
  -6  -8   6 2161.88 436.143   3
   6  -8  -5 826.381 260.077   2
   6  -8  -5 1025.07 327.696   5
  -6  -8   5 1248.47 324.234   1
  -6  -8   4 6403.77 637.372   1
   6  -8  -4 6683.65 680.751   5
   6  -8  -4 6418.27 559.877   2
   6  -8  -3 5107.98 592.593   5
  -6  -8   3 4976.11 548.166   1
   6  -8  -3 5172.18 512.362   2
  -6  -8   2 11356.4 817.805   1
   6  -8  -2 11077.5 752.170   2
  -6  -8   1 6602.96 655.349   1
   6  -8  -1 7534.57 661.697   2
   6  -8   0 5252.17 574.198   2
  -6  -8   0 3956.40 528.643   1
   6  -8   1 18806.6 1091.69   2
  -6  -8  -1 14438.5 1065.34   1
   6  -8   2 44770.4 1775.75   2
   6  -8   2 41555.9 1328.38   3
   6  -8   3 658.716 252.865   3
   6  -8   3 198.603 231.782   2
   6  -8   4 556.980 239.389   3
   6  -8   5 10497.8 850.058   3
   6  -7  -9 2376.02 482.325   5
  -6  -7   9 2374.48 443.166   3
   6  -7  -8 2007.89 421.728   5
  -6  -7   8 1967.63 403.741   3
   6  -7  -7 121.426 218.093   5
  -6  -7   7-22.2670 186.875   1
  -6  -7   7 51.9991 219.104   3
  -6  -7   6 26357.7 1266.74   1
   6  -7  -6 24963.3 1257.09   5
  -6  -7   6 25417.3 1263.69   3
   6  -7  -5 768.098 236.118   2
   6  -7  -5 807.102 287.407   5
  -6  -7   5 910.218 254.387   1
  -6  -7   4 4557.46 518.612   1
   6  -7  -4 4004.22 537.979   5
   6  -7  -4 3563.50 416.237   2
  -6  -7   3 28413.3 1226.61   1
   6  -7  -3 29761.7 1169.39   2
  -6  -7   2 2486.81 391.118   1
   6  -7  -2 1971.13 334.311   2
   6  -7  -1 34513.3 801.162   3
  -6  -7   1 33696.9 1380.36   1
   6  -7  -1 37139.2 1382.85   2
   6  -7   0 3441.67 310.925   3
  -6  -7   0 2780.15 447.299   1
   6  -7   0 3383.80 448.727   2
   6  -7   1 8536.92 744.007   2
   6  -7   1 8854.27 544.408   3
  -6  -7  -1 7347.59 473.316   6
   6  -7   2 4150.17 437.122   3
  -6  -7  -2 3956.74 412.763   6
  -6  -7  -2 3815.46 678.707   1
   6  -7   2 3863.17 560.661   2
   6  -7   3 11258.7 738.487   3
   6  -7   3 12026.6 961.559   2
   6  -7   4 14159.9 899.531   3
  -6  -7  -4 11704.6 822.540   6
   6  -7   5 15230.3 999.235   3
  -6  -7  -5 13272.5 943.002   6
  -6  -6  11 21913.5 1189.60   4
  -6  -6  10 9306.70 829.551   3
   6  -6 -10 8335.23 798.090   5
   6  -6  -9 742.608 291.582   5
  -6  -6   9 587.456 260.236   3
   6  -6  -8 9775.29 809.962   5
  -6  -6   8 10890.0 834.213   3
  -6  -6   8 11586.8 898.332   1
   6  -6  -7 29935.1 1385.02   5
  -6  -6   7 31049.0 1347.85   3
  -6  -6   7 30485.5 1383.85   1
  -6  -6   6 34340.2 1395.91   1
   6  -6  -6 33079.1 1389.55   5
  -6  -6   6 36000.0 1428.91   3
  -6  -6   5 24204.3 1135.79   1
   6  -6  -5 23818.0 1183.93   5
   6  -6  -5 23051.5 1016.07   2
  -6  -6   4 12761.7 815.893   1
   6  -6  -4 12723.9 866.571   5
   6  -6  -4 12814.4 753.079   2
  -6  -6   3 17768.7 939.127   1
   6  -6  -3 18766.2 909.655   2
  -6  -6   2 19802.3 997.121   1
   6  -6  -2 21662.9 995.409   2
   6  -6  -1 20993.0 597.659   3
  -6  -6   1 18763.1 560.487   6
   6  -6  -1 17067.4 627.325   1
  -6  -6   1 19341.2 1016.00   1
   6  -6  -1 22092.9 1041.92   2
  -6  -6   0 1022.21 186.680   6
  -6  -6   0 865.907 299.835   1
   6  -6   0 1552.38 259.621   1
   6  -6   0 1329.92 210.523   3
   6  -6   0 1075.35 281.612   2
   6  -6   1 9846.95 755.463   2
   6  -6   1 9748.43 558.226   3
  -6  -6  -1 8540.30 516.420   6
  -6  -6  -1 7898.71 721.816   1
   6  -6   2 7721.55 549.539   3
   6  -6   2 8744.20 756.261   2
  -6  -6  -2 6914.71 532.464   6
  -6  -6  -2 7978.25 933.000   1
   6  -6   3 11571.8 746.420   3
   6  -6   3 12919.3 966.149   2
  -6  -6  -3 10354.6 697.683   6
  -6  -6  -4 198.230 180.727   6
   6  -6   4 780.188 267.923   3
   6  -6   4 839.918 315.904   2
   6  -6   5 6658.05 663.473   3
  -6  -6  -5 5188.58 599.701   6
  -6  -5  11 5459.49 644.592   3
  -6  -5  11 4586.55 564.735   4
  -6  -5  10 8260.11 759.072   3
   6  -5 -10 7434.91 740.074   5
  -6  -5  10 7918.08 701.132   4
  -6  -5   9 12346.0 859.501   3
   6  -5  -9 10582.7 842.520   5
  -6  -5   8 27257.4 1245.40   3
   6  -5  -8 26448.7 1286.56   5
  -6  -5   8 25636.3 1296.03   1
   6  -5  -7 11237.3 824.228   5
  -6  -5   7 11528.7 788.276   3
  -6  -5   7 11968.2 850.270   1
  -6  -5   6 46870.3 1597.46   1
   6  -5  -6 45698.1 1603.33   5
  -6  -5   6 50411.2 1601.04   3
  -6  -5   5 14925.1 857.525   1
   6  -5  -5 15152.3 887.168   5
   6  -5  -5 13485.1 773.438   2
  -6  -5   4 16527.5 881.636   1
   6  -5  -4 17086.3 934.603   5
   6  -5  -4 15966.4 820.458   2
  -6  -5   3 635.426 193.957   1
   6  -5  -3 158.282 59.8353   1
   6  -5  -3 443.300 196.899   2
  -6  -5   2 92505.9 2059.53   1
   6  -5  -2 96487.0 2051.03   2
   6  -5  -1 44637.8 870.613   3
  -6  -5   1 43410.5 932.246   6
  -6  -5   1 44286.6 1459.02   1
   6  -5  -1 44529.3 1425.91   2
   6  -5   0-94.9837 148.926   1
  -6  -5   0 167.280 142.403   6
  -6  -5   0 44.3567 171.673   1
   6  -5   0 150.404 109.956   3
   6  -5   0 173.119 204.749   2
   6  -5   1 18706.1 761.762   3
  -6  -5  -1 17944.4 773.299   6
   6  -5   2 28677.0 1041.75   3
  -6  -5  -2 27440.8 1045.94   6
   6  -5   3 9530.99 668.051   3
   6  -5   3 10455.7 830.459   2
  -6  -5  -3 7964.43 619.615   6
   6  -5   4 5991.59 587.701   3
   6  -5   4 6737.78 711.628   2
  -6  -5  -4 4964.25 544.223   6
   6  -5   5 4329.87 541.618   3
   6  -5   5 5009.66 659.782   2
  -6  -5  -5 4146.42 543.611   6
  -6  -4  11 785.029 318.124   3
  -6  -4  11 400.808 266.804   4
  -6  -4  10 1078.13 306.170   4
   6  -4 -10 1243.87 352.927   5
  -6  -4  10 1249.35 329.766   3
  -6  -4   9 7812.38 674.879   3
   6  -4  -9 6371.75 652.544   5
  -6  -4   9 7272.39 713.487   1
  -6  -4   8 2339.16 424.427   1
   6  -4  -8 2538.51 427.498   5
  -6  -4   8 2120.75 349.122   3
  -6  -4   7 348.217 209.711   1
   6  -4  -7 708.996 272.672   5
  -6  -4   7 711.045 235.449   3
  -6  -4   6 6487.54 584.704   1
   6  -4  -6 6160.73 588.733   5
  -6  -4   6 7003.06 571.351   3
   6  -4  -5 1822.15 328.562   2
   6  -4  -5 2019.09 354.146   5
  -6  -4   5 2499.98 357.252   1
  -6  -4   4 38384.5 1281.48   1
   6  -4  -4 39223.1 1369.59   5
   6  -4  -4 35408.3 1202.97   2
  -6  -4   3 2408.36 320.530   1
   6  -4  -3 2210.89 196.179   1
  -6  -4   2 123041. 2295.78   1
   6  -4  -2 128214. 2345.68   2
  -6  -4   1 50422.4 1071.03   6
   6  -4  -1 52426.6 1496.63   2
   6  -4   0 4985.60 353.182   3
   6  -4   0 4008.29 356.942   1
  -6  -4   0 4381.15 361.023   6
  -6  -4   0 4234.76 513.791   1
  -6  -4  -1 515.761 283.916   1
  -6  -4  -1 279.535 154.151   6
   6  -4   1 82.1693 139.370   3
   6  -4   1 337.409 244.763   2
   6  -4   2 63263.1 1536.62   3
  -6  -4  -2 61484.3 1574.70   6
  -6  -4  -3 2428.06 371.190   6
   6  -4   3 2574.83 370.110   3
   6  -4   3 2552.82 423.955   2
  -6  -4  -4 277.231 216.022   6
   6  -4   4-50.0326 169.892   3
   6  -4   4 95.8785 232.605   2
   6  -4   5 6330.61 646.340   3
   6  -4   5 7004.67 736.267   2
  -6  -4  -5 5712.69 614.893   6
   6  -4   6 18047.1 1127.11   3
  -6  -4  -6 15004.6 1064.05   6
  -6  -3  12 7417.11 721.155   3
  -6  -3  12 8280.55 730.577   4
  -6  -3  11 16630.1 1006.75   3
   6  -3 -11 16132.7 1053.15   5
  -6  -3  11 14951.1 948.123   4
  -6  -3  10 13013.9 851.628   3
   6  -3 -10 11329.1 850.023   5
  -6  -3  10 12374.9 927.886   1
  -6  -3  10 13103.2 867.223   4
  -6  -3   9 10347.1 715.210   3
   6  -3  -9 10003.0 753.261   5
  -6  -3   9 10603.9 830.489   1
  -6  -3   9 10422.7 760.371   4
  -6  -3   8 3128.87 450.611   1
   6  -3  -8 2728.22 407.294   5
  -6  -3   8 2676.08 359.708   3
  -6  -3   7 17908.3 861.807   3
   6  -3  -7 16702.9 922.229   5
  -6  -3   7 17665.8 983.076   1
  -6  -3   6 116297. 2319.21   1
   6  -3  -6 113998. 2324.89   5
  -6  -3   6 118445. 2207.16   3
  -6  -3   5 30897.7 1120.02   1
   6  -3  -5 31846.5 1186.92   5
   6  -3  -5 30787.9 1130.43   2
  -6  -3   4 11028.1 659.431   1
   6  -3  -4 10959.5 677.471   2
  -6  -3   3 29877.3 1055.72   1
   6  -3  -3 29920.6 1061.52   2
  -6  -3   2 47669.6 1342.10   1
   6  -3  -2 48170.6 1369.18   2
  -6  -3   1 27898.6 834.022   6
  -6  -3   1 26054.0 1030.14   1
   6  -3  -1 23935.4 796.505   1
   6  -3  -1 26820.2 1041.83   2
   6  -3   0 58077.9 1597.12   2
  -6  -3   0 56454.5 1293.97   6
  -6  -3   0 49715.7 1549.36   1
   6  -3   0 46578.4 1233.94   1
   6  -3   1 41629.2 1134.37   3
   6  -3   1 43733.3 1443.17   2
  -6  -3  -1 43060.4 1224.84   6
  -6  -3  -1 42094.9 1697.62   1
   6  -3   2 20007.3 1041.98   2
  -6  -3  -2 20660.5 926.131   6
   6  -3   2 20253.9 863.250   3
   6  -3   3 10880.2 696.603   3
   6  -3   3 11949.3 836.888   2
  -6  -3  -3 10123.9 714.138   6
   6  -3   4 14906.6 883.315   3
   6  -3   4 16713.5 1036.25   2
  -6  -3  -4 13529.5 878.721   6
  -6  -3  -5 2325.63 422.796   6
   6  -3   5 2816.18 462.373   3
   6  -3   5 3159.23 503.882   2
  -6  -3  -6 2464.40 471.173   6
   6  -3   6 2851.23 497.046   3
  -6  -2  12 3177.26 481.582   3
  -6  -2  12 3620.07 522.608   4
  -6  -2  11 24348.9 1166.72   3
   6  -2 -11 23887.5 1244.20   5
  -6  -2  11 23436.6 1188.29   4
  -6  -2  10 16629.5 928.371   3
   6  -2 -10 15053.5 932.357   5
  -6  -2  10 15828.1 948.136   4
  -6  -2   9 10778.5 713.623   3
   6  -2  -9 10219.5 739.495   5
  -6  -2   9 9829.76 769.303   1
  -6  -2   9 10334.7 763.367   4
  -6  -2   8 16602.2 812.638   3
   6  -2  -8 15122.0 861.485   5
  -6  -2   8 16464.3 939.479   1
  -6  -2   8 16145.1 901.783   4
   6  -2  -7 43686.9 1403.71   5
  -6  -2   7 42194.2 1393.59   1
  -6  -2   6 21279.5 928.691   1
   6  -2  -6 20793.4 938.585   5
  -6  -2   6 21623.5 850.652   3
  -6  -2   5 16268.3 785.292   1
   6  -2  -5 18005.1 853.780   5
  -6  -2   4 14377.1 718.781   1
   6  -2  -4 15572.9 796.964   2
  -6  -2   3 45482.2 1260.23   1
   6  -2  -3 47127.6 1322.61   2
   6  -2  -3 42486.6 1018.10   1
   6  -2  -2 16801.5 652.379   1
  -6  -2   2 17880.8 815.693   1
   6  -2  -2 17838.9 825.955   2
  -6  -2   1 57473.1 1476.50   1
   6  -2  -1 55976.7 1275.60   1
   6  -2  -1 60733.5 1551.33   2
  -6  -2   0 27607.9 935.108   6
   6  -2   0 24310.6 892.350   1
   6  -2   0 26916.0 1061.45   2
   6  -2   1 17135.8 901.391   2
  -6  -2  -1 16433.2 780.165   6
   6  -2   2 2891.58 352.210   3
  -6  -2  -2 3105.97 393.061   6
   6  -2   2 3374.22 437.957   2
  -6  -2  -3 2585.39 382.058   6
   6  -2   3 2440.49 364.253   3
   6  -2   3 2496.83 386.873   2
  -6  -2  -4 3012.69 441.607   6
   6  -2   4 2865.61 408.011   3
   6  -2   4 2860.19 444.039   2
  -6  -2  -5 507.353 272.158   6
   6  -2   5 690.284 265.642   3
   6  -2   5 709.516 276.882   2
   6  -2   6 5721.86 655.733   3
   6  -2   6 6823.86 708.166   2
  -6  -2  -6 5278.00 633.569   6
   6  -1 -12 11775.6 904.247   5
  -6  -1  12 12848.6 917.368   4
  -6  -1  11 31256.0 1272.57   3
   6  -1 -11 30083.4 1347.21   5
  -6  -1  11 31975.9 1388.50   4
  -6  -1  10 10257.2 706.146   3
   6  -1 -10 10307.1 758.114   5
  -6  -1  10 10110.7 760.856   4
  -6  -1   9 19151.8 880.839   3
   6  -1  -9 17431.1 917.655   5
  -6  -1   9 17205.8 966.664   1
  -6  -1   9 18252.3 981.554   4
  -6  -1   8 12846.7 679.971   3
   6  -1  -8 12447.6 739.226   5
  -6  -1   8 12183.5 779.458   1
  -6  -1   8 11678.0 759.410   4
  -6  -1   7 20989.1 799.212   3
   6  -1  -7 21197.4 924.354   5
  -6  -1   7 20456.5 968.823   4
  -6  -1   7 21104.9 942.161   1
  -6  -1   6 111678. 2090.45   1
   6  -1  -6 110924. 2081.58   5
  -6  -1   5 13998.1 678.532   1
   6  -1  -5 13916.5 715.795   5
  -6  -1   4 46257.1 1209.60   1
   6  -1  -4 44795.7 1341.67   2
  -6  -1   3 53518.4 1302.69   1
   6  -1  -3 51358.4 1391.09   2
   6  -1  -3 51090.2 1198.04   1
  -6  -1   2 32608.4 1054.40   1
   6  -1  -2 31599.2 937.113   1
  -6  -1   1 55647.7 1446.37   1
   6  -1  -1 52004.3 1274.95   1
  -6  -1   0 551.381 183.606   6
  -6  -1   0 534.281 275.874   1
   6  -1   0 915.467 218.357   1
   6  -1   0 946.975 243.753   2
   6  -1   1 26630.4 1069.60   2
  -6  -1  -1 25895.9 1006.53   6
   6  -1   2 44482.7 1439.83   2
  -6  -1  -2 43365.8 1356.53   6
   6  -1   3 31544.1 1255.36   2
  -6  -1  -3 30019.1 1212.09   6
   6  -1   4 14820.0 906.240   2
  -6  -1  -4 13644.4 889.857   6
  -6  -1  -5 2374.46 431.810   6
   6  -1   5 2621.34 436.232   2
  -6  -1  -6 1283.18 346.728   6
   6  -1   6 1430.80 324.100   2
   6   0 -12 326.359 199.624   7
   6   0 -12 563.321 266.899   5
  -6   0  12 346.656 246.397   4
   6   0 -11 574.931 269.280   5
  -6   0  11 1348.57 392.068   4
  -6   0  10 19204.6 903.027   3
   6   0 -10 18193.6 950.971   5
  -6   0  10 18647.4 1025.49   4
  -6   0   9 18447.7 814.187   3
   6   0  -9 18794.8 907.054   5
  -6   0   9 20374.7 985.430   1
  -6   0   9 18850.3 986.388   4
  -6   0   8 311.442 170.362   1
   6   0  -8 179.944 159.435   5
  -6   0   8 325.522 154.967   3
  -6   0   8 175.387 215.554   4
   6   0  -7 5923.49 472.872   5
  -6   0   7 6185.54 541.616   4
  -6   0   7 6008.19 492.354   1
  -6   0   6 8236.83 533.884   1
  -6   0   6 8212.36 432.675   3
   6   0  -6 8117.01 533.807   5
  -6   0   6 7917.67 592.118   4
  -6   0   5 7484.19 466.058   1
  -6   0   5 7465.99 393.661   3
  -6   0   4 72.8100 115.311   1
  -6   0   3 7244.66 454.344   1
   6   0  -3 6729.23 472.527   1
  -6   0   2 965.442 193.557   1
   6   0  -2 1137.87 233.700   2
  -6   0   2 982.820 150.651   3
   6   0  -2 815.845 191.867   1
   6   0  -1 2411.30 293.308   1
   6   0  -1 2341.51 311.548   2
  -6   0   1 2081.40 316.438   1
  -6   0   0 82.7017 148.236   6
   6   0   0 216.693 172.473   1
   6   0   0 183.558 185.438   2
  -6   0  -1 9367.78 623.694   6
   6   0   1 9548.71 630.514   2
   6   0   2 24429.1 1025.70   2
  -6   0  -2 24353.4 1034.20   6
   6   0   3 38616.2 1358.15   2
  -6   0  -3 38554.1 1394.12   6
  -6   0  -4 849.557 288.926   6
   6   0   4 618.853 220.745   2
   6   0   5 15687.0 949.917   2
  -6   0  -5 14929.3 986.969   6
   6   0   6 18159.9 1085.27   2
  -6   0  -6 17172.4 1135.29   6
   6   1 -12 11988.0 900.596   7
  -6   1  12 12531.5 949.898   4
   6   1 -11 29575.9 1352.45   7
   6   1 -11 29499.2 1259.64   5
  -6   1  11 32641.7 1441.10   4
   6   1 -10 9458.10 667.838   5
  -6   1  10 10878.8 814.266   4
  -6   1   9 15547.7 718.222   3
   6   1  -9 18545.9 861.798   5
  -6   1   9 18932.6 908.272   1
  -6   1   9 17830.2 978.228   4
   6   1  -8 12456.4 668.830   5
  -6   1   8 12547.6 711.562   1
  -6   1   8 11990.5 773.657   4
  -6   1   7 20313.5 660.455   3
   6   1  -7 19626.2 792.667   5
  -6   1   7 20323.8 969.934   4
  -6   1   7 20964.4 848.494   1
  -6   1   6 109160. 1792.95   1
  -6   1   6 113823. 1467.57   3
  -6   1   6 112672. 2170.38   4
  -6   1   5 12295.2 552.199   1
  -6   1   5 13142.5 426.061   3
  -6   1   5 13459.0 726.813   4
  -6   1   4 46499.7 1064.60   1
  -6   1   4 47994.0 1307.93   4
  -6   1   3 54094.7 1176.82   1
  -6   1   3 53426.2 873.966   3
   6   1  -3 50811.6 1112.78   6
   6   1  -3 54082.3 1378.59   1
  -6   1   2 31477.9 738.620   3
   6   1  -2 30743.6 1016.88   1
  -6   1   2 29888.1 943.178   1
  -6   1   1 54460.5 1113.10   3
   6   1  -1 55765.3 1417.43   1
   6   1  -1 58038.8 1409.71   2
  -6   1   1 52056.5 1689.67   1
  -6   1   0 672.095 200.241   6
   6   1   0 564.819 173.517   2
  -6   1  -1 25609.9 1035.77   6
   6   1   1 24159.8 960.799   2
  -6   1  -2 44228.5 1430.99   6
   6   1   2 43531.3 1315.86   2
   6   1   3 30802.4 1175.12   2
  -6   1  -3 31680.5 1277.22   6
   6   1   4 15397.6 876.938   2
  -6   1  -4 14840.0 931.035   6
  -6   1  -5 2106.40 408.492   6
   6   1   5 2574.83 386.852   2
   6   1   6 1704.70 332.763   2
   6   2 -12 3182.17 508.269   7
   6   2 -11 22657.1 1210.26   7
  -6   2  11 24022.9 1260.59   4
   6   2 -10 15941.3 981.102   7
   6   2 -10 15350.7 814.648   5
  -6   2  10 15449.9 974.712   4
   6   2  -9 10451.7 616.294   5
  -6   2   9 10085.4 640.138   1
  -6   2   9 10998.9 809.959   4
   6   2  -8 15652.7 694.842   5
  -6   2   8 15624.8 899.683   4
  -6   2   8 16816.9 764.477   1
  -6   2   7 45618.9 909.263   3
  -6   2   7 44191.1 1432.94   4
  -6   2   7 44271.9 1128.87   1
  -6   2   6 19704.8 680.536   1
  -6   2   6 21390.4 947.799   4
   6   2  -5 16925.3 622.522   5
  -6   2   5 17009.2 591.065   1
  -6   2   5 17805.9 831.368   4
  -6   2   4 9294.47 218.385   3
   6   2  -4 11814.4 485.675   6
  -6   2   4 9678.20 231.198   3
  -6   2   4 13562.8 526.854   1
  -6   2   4 13881.7 716.941   4
   6   2  -3 44552.1 958.515   6
  -6   2   3 42604.0 668.734   3
  -6   2   3 45616.8 1037.23   1
   6   2  -3 44977.3 1303.43   1
   6   2  -2 16496.9 780.044   1
   6   2  -2 17257.9 625.783   6
  -6   2   2 17119.7 501.886   3
   6   2  -2 18071.1 804.519   2
  -6   2   1 57341.2 1099.65   3
   6   2  -1 62157.4 1477.27   2
   6   2   0 26357.4 950.904   2
  -6   2  -1 17251.6 868.563   6
  -6   2  -1 16599.1 549.495   4
   6   2   1 17494.8 796.947   2
  -6   2  -2 2738.44 382.237   6
   6   2   2 2812.54 356.923   2
  -6   2  -3 2747.14 408.658   6
   6   2   3 3040.18 372.111   2
  -6   2  -4 3114.75 456.174   6
   6   2   4 2879.85 389.426   2
  -6   2  -5 700.299 280.772   6
   6   2   5 520.551 204.280   2
   6   3 -12 6729.41 720.439   7
   6   3 -11 14996.0 1029.91   7
  -6   3  11 16622.6 1077.59   4
   6   3 -10 11185.2 865.598   7
  -6   3  10 12571.3 909.422   4
   6   3  -9 11087.3 831.393   7
  -6   3   9 11566.1 826.511   4
  -6   3   8 3240.95 313.551   1
  -6   3   8 3051.43 446.075   4
  -6   3   7 16833.3 617.673   1
  -6   3   7 17555.5 922.786   4
  -6   3   6 106306. 1455.87   1
   6   3  -6 110676. 1485.94   5
  -6   3   6 110921. 2211.03   4
   6   3  -5 33726.6 773.389   5
  -6   3   5 31399.1 717.248   1
  -6   3   5 32679.9 1138.57   4
   6   3  -4 9190.83 377.694   6
  -6   3   4 10627.5 429.524   1
   6   3  -4 11029.3 457.296   5
  -6   3   4 10432.1 628.219   4
   6   3  -3 28059.9 685.320   6
  -6   3   3 29040.5 960.260   4
  -6   3   3 27917.0 971.655   1
   6   3  -2 44461.6 936.434   6
  -6   3   2 40751.9 719.094   3
  -6   3   1 26279.4 724.084   3
   6   3  -1 27989.4 984.796   2
   6   3   0 54907.5 1369.12   2
  -6   3   0 52468.3 1072.44   4
  -6   3  -1 44749.3 848.288   4
   6   3   1 44632.4 1232.95   2
  -6   3  -2 21308.3 1042.83   6
   6   3   2 19943.6 854.045   2
  -6   3  -3 11140.4 809.016   6
   6   3   3 10215.4 634.077   2
  -6   3  -4 15417.0 981.120   6
   6   3   4 15234.7 796.954   2
  -6   3  -5 3028.44 484.549   6
   6   4 -11 380.732 299.064   7
  -6   4  11-414.171 338.053   4
   6   4 -10 1676.82 386.955   7
  -6   4  10 1067.21 312.170   4
   6   4  -9 6884.22 669.588   7
  -6   4   9 6668.23 666.392   4
   6   4  -8 2198.12 389.886   7
  -6   4   8 2017.96 391.032   4
  -6   4   7 801.204 285.820   4
   6   4  -6 5533.96 257.355   5
  -6   4   6 5290.92 244.601   1
  -6   4   6 5875.86 541.938   4
   6   4  -5 1649.93 145.716   6
   6   4  -5 2090.87 148.461   5
  -6   4   5 1675.73 144.742   1
   6   4  -4 35924.2 668.363   5
  -6   4   4 39167.7 1206.40   4
   6   4  -3 2766.05 183.178   6
  -6   4   3 3325.18 356.588   4
   6   4  -2 122384. 1630.09   5
  -6   4   2 127043. 1978.45   4
  -6   4   1 47857.6 972.068   3
   6   4   0 4569.26 410.887   2
  -6   4   0 4326.87 322.585   4
   6   4   1 308.590 158.595   2
  -6   4  -1 272.941 83.4563   4
  -6   4  -2 67174.5 1896.53   6
   6   4   2 64602.2 1489.66   2
  -6   4  -3 2488.50 414.938   6
   6   4   3 2192.10 304.299   2
  -6   4  -4 42.5685 214.560   6
  -6   4  -5 7202.85 735.154   6
   6   5 -10 8224.50 808.613   7
  -6   5  10 8256.10 799.975   4
   6   5  -9 10977.4 871.569   7
  -6   5   9 10899.2 860.228   4
   6   5  -8 24880.5 1257.66   7
  -6   5   8 24156.3 1214.99   4
   6   5  -7 9813.89 763.283   7
  -6   5   7 10096.9 777.594   4
  -6   5   6 47222.9 1525.00   4
  -6   5   5 14753.3 812.407   4
  -6   5   4 15450.6 789.807   4
   6   5  -3 520.274 84.6764   5
  -6   5   3 749.031 205.762   4
   6   5  -2 91619.1 1297.39   5
  -6   5   2 94103.5 1756.45   4
   6   5  -1 41840.6 992.749   5
   6   5   1 19703.8 804.823   2
   6   5   2 31061.5 1015.06   2
  -6   5  -3 8457.19 713.542   6
  -6   5  -4 5144.74 594.295   6
   6   6 -10 8909.69 850.097   7
  -6   6  10 9253.47 858.797   4
   6   6  -9 818.735 294.792   7
  -6   6   9 332.439 224.571   4
   6   6  -8 10928.5 857.026   7
  -6   6   8 9646.34 809.232   4
   6   6  -7 29364.0 1362.73   7
  -6   6   7 30017.9 1333.72   4
   6   6  -6 32148.5 1352.51   7
  -6   6   6 32928.6 1329.86   4
   6   6  -5 23154.5 1115.78   7
  -6   6   5 23901.0 1089.37   4
   6   6  -4 12381.0 781.045   7
  -6   6   4 12130.4 747.678   4
   6   6  -3 19096.8 917.349   7
  -6   6   3 18857.7 867.830   4
   6   6  -2 21350.8 917.443   7
  -6   6   2 20262.3 847.085   4
   6   6  -1 20608.8 850.537   7
  -6   6   1 19790.0 776.734   4
   6   6   0 1106.87 210.503   7
  -6   6  -4 116.231 240.989   6
   6   7  -9 2976.74 506.307   7
  -6   7   9 2410.46 464.775   4
   6   7  -8 1881.39 438.767   7
  -6   7   8 2089.10 389.329   4
   6   7  -7 310.866 253.020   7
  -6   7   7-261.084 311.967   4
   6   7  -6 23736.6 1214.59   7
  -6   7   6 23819.4 1184.56   4
   6   7  -5 621.860 227.740   7
  -6   7   5 381.825 191.932   4
   6   7  -4 3604.74 471.453   7
  -6   7   4 3935.85 432.846   4
   6   7  -3 30306.1 1187.94   7
  -6   7   3 31082.2 1163.92   4
   6   7  -2 1958.03 324.401   7
  -6   7   2 2251.85 324.890   4
   6   7  -1 33590.2 1129.44   7
  -6   7   1 34031.0 1080.35   4
   6   7   0 2844.23 322.635   7
   6   8  -8 5068.89 649.870   7
  -6   8   8 6189.38 708.381   4
   6   8  -7 3783.33 547.667   7
  -6   8   7 4531.00 575.213   4
   6   8  -6 1516.43 367.250   7
  -6   8   6 1386.59 347.525   4
   6   8  -5 1379.76 325.017   7
  -6   8   5 926.963 234.532   4
   6   8  -4 6270.99 605.125   7
  -6   8   4 6139.64 572.246   4
   6   8  -3 4789.91 522.991   7
  -6   8   3 5393.34 515.856   4
   6   8  -2 9991.14 691.799   7
  -6   8   2 10318.0 676.585   4
  -6   8   1 5819.27 487.862   4
   6   8  -1 5626.93 499.344   7
   6   9  -7 2475.39 479.370   7
  -6   9   7 2442.84 483.820   4
  -6   9   6 23800.3 1300.08   4
   6   9  -6 23737.5 1316.59   7
  -6   9   5 17615.7 1065.91   4
   6   9  -5 17077.7 1098.66   7
   6   9  -4 1573.22 365.078   7
  -6   9   4 1553.33 353.203   4
  -6   9   3 15155.0 903.825   4
   6   9  -3 14826.0 929.432   7
  -6   9   2 17063.5 915.339   4
   6   9  -2 16313.4 920.073   7
   6   9  -1 16239.3 860.945   7
  -6  10   6 6764.76 759.955   4
   6  10  -6 6745.68 747.838   7
   6  10  -5 2007.91 441.077   7
  -6  10   5 1588.83 386.290   4
  -6  10   4 6323.43 666.691   4
   6  10  -4 6559.52 681.828   7
  -6  10   3 27752.0 1282.74   4
   6  10  -3 29784.9 1354.32   7
   6  10  -2 2579.80 410.066   7
  -6  10   2 2727.61 403.684   4
   6  11  -5 1232.46 371.860   7
  -6  11   5 731.400 273.570   4
   6  11  -4 1795.80 409.630   7
  -6  11   4 1437.97 361.605   4
  -6  11   3 4567.16 552.987   4
   6  11  -3 5972.44 628.575   7
   6  11  -2 503.214 203.785   7
  -6  12   4 5504.26 655.695   4
   6  12  -3 3668.80 526.299   7
  -6  12   3 4367.65 572.717   4
   7 -11  -3 10195.4 806.955   2
   7 -11  -2 1307.72 327.519   2
   7 -11  -1 2890.54 489.390   2
   7 -10  -4 13461.3 1078.10   5
   7 -10  -4 12927.0 875.290   2
   7 -10  -3 11885.0 1011.66   5
   7 -10  -3 12175.6 874.520   2
   7 -10  -2 4502.16 556.153   2
   7 -10  -1 777.917 317.724   2
   7 -10   0 15358.0 1080.32   2
  -7  -9   7 5366.63 713.511   3
   7  -9  -6 440.495 279.194   5
  -7  -9   6 332.142 242.457   3
   7  -9  -6 274.516 203.205   2
   7  -9  -5 20193.1 1272.26   5
   7  -9  -5 18067.0 1025.78   2
   7  -9  -4 5091.23 650.795   5
   7  -9  -4 5495.89 569.790   2
   7  -9  -3 4366.68 593.602   5
   7  -9  -3 4794.17 566.886   2
   7  -9  -2 17579.5 1058.23   2
   7  -9  -1 20650.9 1166.55   2
   7  -9   0 2387.57 471.523   2
   7  -9   1 2510.23 502.415   2
   7  -8  -8 2993.99 525.543   5
  -7  -8   8 3266.56 533.326   3
   7  -8  -7 16187.9 1151.97   5
  -7  -8   7 18772.6 1214.73   3
   7  -8  -6 1169.93 345.053   5
  -7  -8   6 1177.69 338.361   3
   7  -8  -6 705.340 247.845   2
   7  -8  -5 1854.18 346.279   2
   7  -8  -5 2083.92 440.220   5
   7  -8  -4 170.866 192.238   2
   7  -8  -4-216.672 280.148   5
   7  -8  -3 11216.8 803.218   2
   7  -8  -2 6752.11 648.276   2
   7  -8  -1 9066.66 779.609   2
   7  -8   0 7101.44 731.611   2
   7  -8   1 20996.4 1242.76   2
  -7  -7   9 7870.92 783.058   3
   7  -7  -9 6018.79 711.672   5
   7  -7  -8 6103.53 704.512   5
  -7  -7   8 6445.76 699.240   3
  -7  -7   7 4713.50 597.201   3
   7  -7  -7 3950.11 569.883   5
   7  -7  -6 2076.18 413.882   5
  -7  -7   6 2630.26 449.887   3
   7  -7  -6 1886.97 359.273   2
   7  -7  -5 3292.84 455.750   2
   7  -7  -5 4184.28 556.857   5
  -7  -7   5 3478.95 484.161   1
  -7  -7   4 364.204 220.146   1
   7  -7  -4 389.771 223.527   2
   7  -7  -4 732.596 319.135   5
  -7  -7   3 1722.19 342.739   1
   7  -7  -3 1786.40 347.004   2
   7  -7  -2 1284.08 288.296   2
  -7  -7   2 2524.56 435.096   1
  -7  -7   1 17302.9 1048.91   1
   7  -7  -1 20382.1 1096.90   2
   7  -7   0 11800.4 896.792   2
   7  -7   1 9596.73 829.086   2
   7  -7   2 9437.17 849.307   2
  -7  -6  10 8017.71 763.802   3
   7  -6  -9 1291.07 377.977   5
  -7  -6   9 1916.84 394.383   3
   7  -6  -8 10729.7 886.033   5
  -7  -6   8 12707.3 917.637   3
  -7  -6   7 15484.4 999.017   1
   7  -6  -7 14166.8 977.095   5
  -7  -6   7 15124.6 969.864   3
  -7  -6   6 23543.9 1190.83   1
   7  -6  -6 22215.6 1192.25   5
  -7  -6   6 23402.1 1192.54   3
   7  -6  -6 21510.9 1085.00   2
   7  -6  -5 648.976 251.368   2
   7  -6  -5 245.826 224.251   5
  -7  -6   5 837.431 276.062   1
  -7  -6   4 38781.2 1483.90   1
   7  -6  -4 38790.4 1570.78   5
   7  -6  -4 37854.4 1378.92   2
  -7  -6   3 40453.0 1501.33   1
   7  -6  -3 43797.0 1494.33   2
   7  -6  -2 2358.07 394.494   2
  -7  -6   2 2362.76 411.206   1
  -7  -6   1 801.923 285.078   1
   7  -6  -1 883.195 299.144   2
   7  -6   0 25873.1 1259.36   2
  -7  -6   0 21153.8 1198.25   1
   7  -6   1 7761.15 527.814   3
   7  -6   1 7544.64 745.975   2
  -7  -6  -1 6679.72 507.420   6
  -7  -6  -2 2761.02 365.659   6
   7  -6   2 2898.44 388.385   3
   7  -6   2 3121.14 510.886   2
  -7  -6  -3 1564.71 317.951   6
   7  -6   3 1843.04 333.912   3
   7  -6   3 1787.18 422.337   2
   7  -6   4 4948.30 564.749   3
  -7  -6  -4 4749.45 559.373   6
  -7  -5  11 12100.2 945.903   3
  -7  -5  11 11731.5 920.201   4
   7  -5 -10 160.319 232.927   5
  -7  -5  10-288.831 235.589   3
  -7  -5   9 21668.1 1165.66   3
   7  -5  -9 19743.7 1163.16   5
  -7  -5   8 30079.3 1415.08   1
   7  -5  -8 28221.3 1352.29   5
  -7  -5   8 30179.4 1320.50   3
   7  -5  -7 852.743 311.659   5
  -7  -5   7 913.317 275.338   3
  -7  -5   7 678.640 243.511   1
  -7  -5   6 4971.72 542.865   1
   7  -5  -6 4943.58 564.559   5
  -7  -5   6 5493.90 566.406   3
  -7  -5   5 24132.5 1131.94   1
   7  -5  -5 25168.0 1228.60   5
   7  -5  -5 23617.4 1109.57   2
  -7  -5   4 25810.2 1163.85   1
   7  -5  -4 26250.3 1145.46   2
  -7  -5   3 2324.82 385.926   1
   7  -5  -3 1817.81 352.026   2
  -7  -5   2 25154.6 1155.45   1
   7  -5  -2 26226.8 1161.24   2
  -7  -5   1 24427.9 1166.34   1
   7  -5  -1 28082.0 1223.96   2
   7  -5   0 20402.4 1099.34   2
  -7  -5   0 18785.5 786.908   6
   7  -5   1 3516.92 355.867   3
  -7  -5  -1 3289.07 364.485   6
   7  -5   1 3765.34 524.888   2
   7  -5   2 8905.58 621.798   3
   7  -5   2 9361.73 795.307   2
  -7  -5  -2 8050.37 614.315   6
  -7  -5  -3 1449.13 314.016   6
   7  -5   3 1239.23 257.704   3
   7  -5   3 2134.31 427.753   2
   7  -5   4 7678.04 692.397   3
  -7  -5  -4 7562.74 707.972   6
   7  -5   5 4672.25 582.106   3
  -7  -5  -5 3539.88 531.737   6
   7  -4 -11 2206.42 447.126   5
  -7  -4  11 2442.22 430.918   3
  -7  -4  11 3291.74 517.937   4
  -7  -4  10 665.427 263.659   4
   7  -4 -10 293.694 213.329   5
  -7  -4  10 819.949 279.550   3
  -7  -4   9 12892.5 841.590   3
   7  -4  -9 11197.6 865.865   5
  -7  -4   9 13489.4 983.959   1
  -7  -4   8 5561.80 598.974   1
  -7  -4   8 5252.86 540.703   3
   7  -4  -8 4363.90 543.759   5
   7  -4  -7 2734.88 421.724   5
  -7  -4   7 2813.37 388.813   3
  -7  -4   7 2470.35 429.758   1
  -7  -4   6 6783.16 609.493   1
   7  -4  -6 5837.91 603.761   5
  -7  -4   6 6854.91 596.167   3
  -7  -4   5 10926.4 742.819   1
   7  -4  -5 11161.9 787.379   5
   7  -4  -5 10446.2 727.310   2
  -7  -4   4 9257.26 671.453   1
   7  -4  -4 9636.61 694.533   2
  -7  -4   3 993.863 286.057   1
   7  -4  -3 1472.57 314.057   2
   7  -4  -3 940.242 168.590   1
   7  -4  -2 48675.6 1549.31   2
  -7  -4   2 48218.6 1546.19   1
  -7  -4   1 4719.14 529.120   1
   7  -4  -1 3866.49 359.107   1
   7  -4  -1 4837.23 507.278   2
  -7  -4   0 5711.66 457.405   6
  -7  -4   0 4496.18 554.570   1
   7  -4   0 5771.99 582.638   2
  -7  -4  -1 7558.35 559.152   6
  -7  -4  -1 6274.60 814.721   1
   7  -4   2 27485.2 1074.08   3
   7  -4   2 29800.3 1377.57   2
  -7  -4  -2 26706.1 1134.65   6
   7  -4   3 12926.1 810.420   3
   7  -4   3 13831.7 980.221   2
  -7  -4  -3 11742.6 814.650   6
  -7  -4  -4 2257.08 397.488   6
   7  -4   4 2565.67 419.224   3
   7  -4   4 2939.17 538.159   2
   7  -4   5 8596.27 790.316   3
  -7  -4  -5 7769.44 772.121   6
  -7  -3  11 6862.33 644.273   3
   7  -3 -11 6439.81 685.045   5
  -7  -3  11 7270.76 717.240   4
  -7  -3  10 1056.78 324.810   4
   7  -3 -10 935.558 281.524   5
  -7  -3  10 1564.79 343.432   3
  -7  -3   9 3808.79 517.739   4
  -7  -3   9 3689.99 440.210   3
   7  -3  -9 3496.69 482.238   5
  -7  -3   9 4078.22 547.534   1
  -7  -3   8 29711.3 1328.80   1
  -7  -3   8 29455.4 1165.55   3
   7  -3  -8 29852.2 1289.32   5
   7  -3  -7 868.723 288.023   5
  -7  -3   7 703.243 219.467   3
  -7  -3   7 680.458 249.910   1
   7  -3  -6 3012.55 424.148   5
  -7  -3   6 2790.53 352.112   3
  -7  -3   6 2907.06 390.516   1
  -7  -3   5 23379.5 1018.95   1
   7  -3  -5 24167.6 1122.40   5
   7  -3  -5 23827.5 1080.51   2
  -7  -3   4 11174.4 697.296   1
   7  -3  -4 10752.8 731.407   2
  -7  -3   3 14731.3 811.885   1
   7  -3  -3 15545.0 845.291   2
  -7  -3   2 13499.1 798.099   1
   7  -3  -2 11171.0 573.106   1
   7  -3  -2 13115.3 803.615   2
  -7  -3   1 6709.53 606.713   1
   7  -3  -1 6366.67 467.392   1
   7  -3  -1 7746.41 625.776   2
  -7  -3   0 7231.41 526.777   6
  -7  -3   0 5762.82 648.473   1
   7  -3   0 7097.39 635.062   2
  -7  -3  -1 8489.96 1008.15   1
  -7  -3  -1 9988.85 647.583   6
   7  -3   2 9933.20 810.912   2
  -7  -3  -2 9663.63 690.748   6
   7  -3   3 5060.58 599.081   2
  -7  -3  -3 4244.30 504.280   6
   7  -3   4 12371.4 856.748   3
   7  -3   4 13398.3 984.301   2
  -7  -3  -4 11902.4 881.469   6
  -7  -3  -5 1667.84 393.694   6
   7  -2 -11 6214.10 652.841   5
  -7  -2  11 6654.39 693.890   4
  -7  -2  10 27590.3 1159.57   3
   7  -2 -10 25830.8 1227.62   5
  -7  -2  10 27402.7 1306.51   4
  -7  -2  10 27951.1 1377.19   1
  -7  -2   9 3701.01 494.711   4
  -7  -2   9 3656.48 423.529   3
  -7  -2   9 3449.14 478.973   1
   7  -2  -9 3131.30 456.432   5
  -7  -2   8 22368.1 1095.45   1
  -7  -2   8 20992.8 910.585   3
   7  -2  -8 20305.8 1014.06   5
  -7  -2   8 19804.6 1034.59   4
  -7  -2   7 43802.9 1462.86   1
  -7  -2   7 47493.4 1325.86   3
   7  -2  -7 44529.3 1464.25   5
  -7  -2   6 51186.1 1486.35   1
   7  -2  -6 54015.3 1587.31   5
  -7  -2   5 51684.5 1455.60   1
   7  -2  -5 53950.1 1567.34   5
   7  -2  -5 52136.1 1573.32   2
  -7  -2   4 42340.6 1309.47   1
   7  -2  -4 43664.2 1428.89   2
  -7  -2   3 64782.5 1630.96   1
   7  -2  -3 67645.5 1743.11   2
  -7  -2   2 63009.7 1641.67   1
   7  -2  -2 58465.5 1382.39   1
   7  -2  -1 2918.56 322.709   1
   7  -2  -1 3189.50 409.106   2
  -7  -2   1 2959.37 419.487   1
  -7  -2   0 41525.1 1262.15   6
   7  -2   0 40926.7 1402.53   2
  -7  -2  -1 6024.56 522.608   6
  -7  -2  -1 5944.50 997.109   1
   7  -2   1 6833.15 606.938   2
   7  -2   2 9569.18 760.339   2
  -7  -2  -2 7852.29 632.893   6
   7  -2   3 4993.96 576.095   2
  -7  -2  -3 4450.04 507.130   6
   7  -2   4 10414.9 856.355   2
  -7  -2  -4 10229.1 821.841   6
  -7  -2  -5 1393.01 369.519   6
   7  -2   5 1484.25 379.787   2
   7  -1 -12 11686.8 888.847   5
   7  -1 -11 6022.51 617.742   5
  -7  -1  11 6197.56 662.534   4
  -7  -1  10 1212.26 307.564   1
   7  -1 -10 1213.78 330.804   5
  -7  -1  10 1451.72 365.574   4
  -7  -1   9 14807.9 766.631   3
   7  -1  -9 13669.6 828.868   5
  -7  -1   9 15226.8 939.765   4
  -7  -1   9 15470.9 919.290   1
  -7  -1   8 6337.99 570.271   1
  -7  -1   8 6574.73 478.177   3
   7  -1  -8 6274.67 561.201   5
  -7  -1   8 6173.81 606.281   4
  -7  -1   7 3219.46 389.226   1
  -7  -1   7 2969.54 318.432   3
   7  -1  -7 2948.48 392.808   5
  -7  -1   7 3769.58 499.581   4
   7  -1  -6 1571.88 290.464   5
  -7  -1   6 1862.60 297.436   1
  -7  -1   5 51836.3 1405.77   1
   7  -1  -5 53568.4 1496.37   5
  -7  -1   4 8204.43 561.192   1
   7  -1  -4 8274.55 638.518   2
   7  -1  -3 3813.20 380.322   1
   7  -1  -3 4429.77 464.911   2
  -7  -1   3 4446.65 436.878   1
  -7  -1   2 7984.83 601.458   1
   7  -1  -2 7572.31 524.417   1
   7  -1  -2 8871.86 640.371   2
  -7  -1   1 30768.5 1210.87   1
   7  -1  -1 36305.3 1280.38   2
  -7  -1   0 34767.8 1180.69   6
   7  -1   0 34183.0 1253.33   2
  -7  -1  -1 2527.71 374.225   6
   7  -1   1 2809.68 398.041   2
  -7  -1  -2 6589.25 593.491   6
   7  -1   2 7272.89 642.082   2
   7  -1   3 9569.02 769.156   2
  -7  -1  -3 8191.12 699.796   6
  -7  -1  -4 308.858 234.489   6
   7  -1   4 1093.48 338.326   2
   7  -1   5 11973.5 937.644   2
  -7  -1  -5 11673.4 946.691   6
   7   0 -11 10366.8 767.725   5
  -7   0  11 11724.2 895.214   4
  -7   0  10 940.055 253.039   1
   7   0 -10 1090.26 276.188   5
  -7   0  10 734.164 286.229   4
   7   0  -9 30176.4 1161.41   5
  -7   0   9 31665.1 1349.66   4
  -7   0   9 34526.4 1307.65   1
   7   0  -8 1197.55 260.850   5
  -7   0   8 1293.04 252.322   1
  -7   0   8 1505.22 323.595   4
  -7   0   7 414.137 275.610   4
   7   0  -7 5.14351 146.699   5
  -7   0   7 228.258 156.251   1
  -7   0   6 339.453 228.962   4
   7   0  -6 316.584 182.208   5
  -7   0   6 687.999 153.673   3
  -7   0   6 640.343 201.747   1
  -7   0   5 2659.59 312.399   1
  -7   0   5 2790.83 261.938   3
   7   0  -5 2907.39 354.685   5
   7   0  -4 438.909 185.769   1
   7   0  -4 298.858 203.932   2
  -7   0   4 716.102 192.935   1
  -7   0   3 15032.0 572.819   3
   7   0  -3 14149.0 760.356   1
  -7   0   3 16794.5 775.365   1
   7   0  -3 18027.7 906.348   2
   7   0  -2 3855.12 401.013   1
  -7   0   2 4196.93 426.823   1
   7   0  -2 4525.24 456.326   2
   7   0  -1 755.508 247.352   2
  -7   0   1 2094.75 426.442   1
  -7   0   0 2527.02 360.575   6
   7   0   0 2870.63 381.885   2
  -7   0  -1 2406.65 378.917   6
   7   0   1 2278.51 367.863   2
  -7   0  -2 48007.4 1601.75   6
   7   0   2 48541.5 1548.71   2
  -7   0  -3 36661.4 1472.96   6
   7   0   3 36583.0 1411.48   2
   7   0   4 3918.63 508.387   2
  -7   0  -4 4132.20 551.678   6
   7   0   5 18301.6 1107.62   2
  -7   0  -5 17414.8 1139.87   6
   7   1 -12 10541.1 872.412   7
  -7   1  11 7135.05 724.724   4
   7   1 -10 1217.01 275.530   5
  -7   1  10 966.480 338.845   4
   7   1  -9 14282.8 762.792   5
  -7   1   9 15818.9 953.133   4
  -7   1   9 15935.0 839.473   1
  -7   1   8 6052.50 490.175   1
   7   1  -8 5706.16 462.074   5
  -7   1   8 5883.22 578.724   4
  -7   1   7 3613.34 368.392   1
  -7   1   7 3795.08 276.645   3
   7   1  -7 3491.88 369.279   5
  -7   1   7 3451.69 464.854   4
  -7   1   6 2085.86 366.096   4
  -7   1   6 2042.87 260.786   1
  -7   1   6 2043.59 187.124   3
   7   1  -6 1701.33 257.783   5
  -7   1   5 52438.6 911.986   3
  -7   1   5 52573.3 1254.15   1
  -7   1   4 7547.30 330.474   3
  -7   1   4 8789.36 608.556   4
  -7   1   4 8388.31 512.500   1
  -7   1   3 4253.51 281.458   3
  -7   1   3 4251.00 381.404   1
   7   1  -3 4303.73 473.407   2
  -7   1   2 8205.10 425.180   3
  -7   1   2 9378.00 651.797   1
   7   1  -2 9111.80 630.878   2
  -7   1   1 22461.9 1370.68   1
   7   1  -1 38156.2 1245.61   2
   7   1   0 34062.1 1216.51   2
  -7   1  -1 3253.26 424.460   6
   7   1   1 3312.51 411.606   2
  -7   1  -2 6557.51 624.579   6
   7   1   2 6666.37 583.253   2
  -7   1  -3 9194.65 767.672   6
   7   1   3 9649.69 720.269   2
  -7   1  -4 977.488 308.973   6
   7   1   4 823.591 283.327   2
   7   1   5 11612.0 846.131   2
   7   2 -11 6897.12 713.686   7
  -7   2  11 8172.70 780.352   4
  -7   2  10 27567.7 1329.46   4
  -7   2   9 4190.64 535.552   4
  -7   2   8 20347.9 817.581   1
   7   2  -8 20155.6 796.815   5
  -7   2   8 20304.6 1055.67   4
  -7   2   7 41622.3 1095.77   1
  -7   2   7 44149.8 1483.98   4
  -7   2   6 48403.2 1129.79   1
  -7   2   6 53582.9 1582.90   4
  -7   2   5 50027.1 1119.72   1
  -7   2   5 51829.6 1481.18   4
   7   2  -4 34369.1 913.923   6
  -7   2   4 30338.9 528.586   3
  -7   2   4 37660.4 991.029   1
  -7   2   4 33561.6 567.321   3
  -7   2   4 39248.1 1246.86   4
  -7   2   3 58586.0 927.576   3
  -7   2   3 59918.7 1407.75   1
   7   2  -3 65064.2 1706.53   2
  -7   2   3 66724.8 1556.84   4
   7   2  -2 66913.4 1691.40   2
  -7   2   2 64462.3 1465.48   4
   7   2  -1 2877.07 378.442   2
  -7   2   1 3359.10 333.505   4
   7   2   0 38607.9 1276.87   2
  -7   2  -1 5754.41 565.640   6
   7   2   1 5756.98 519.253   2
  -7   2  -2 8118.82 693.732   6
   7   2   2 7850.54 611.374   2
  -7   2  -3 5727.23 651.739   6
   7   2   3 4044.22 463.886   2
  -7   2  -4 10653.3 878.571   6
   7   2   4 10038.9 734.957   2
   7   3 -11 6461.74 697.662   7
  -7   3  11 6935.86 730.979   4
   7   3 -10 1032.35 322.130   7
  -7   3  10 806.134 314.397   4
  -7   3   9 3807.16 533.987   4
  -7   3   8 29248.3 1287.72   4
  -7   3   7 182.607 239.733   4
   7   3  -6 3353.26 279.469   5
  -7   3   6 3489.00 277.630   1
  -7   3   6 2752.99 382.741   4
  -7   3   5 21959.3 679.392   1
   7   3  -5 23919.4 730.624   5
  -7   3   5 23547.0 1020.25   4
  -7   3   4 11667.3 585.614   1
  -7   3   4 10615.0 642.794   4
   7   3  -3 13348.3 541.455   6
  -7   3   3 14959.9 731.047   4
   7   3  -2 14319.3 798.366   2
  -7   3   2 14002.2 676.273   4
   7   3  -1 7658.27 590.708   2
   7   3   0 7211.11 570.543   2
   7   3   1 10025.0 657.686   2
  -7   3  -2 11035.7 812.516   6
   7   3   2 10287.5 683.565   2
  -7   3  -3 5334.39 607.085   6
   7   3   3 5079.68 499.474   2
  -7   3  -4 13086.1 971.125   6
   7   4 -10 448.922 253.226   7
  -7   4  10 464.223 283.354   4
   7   4  -9 13305.0 964.937   7
  -7   4   9 13523.8 938.244   4
  -7   4   8 5470.95 594.492   4
  -7   4   7 2155.55 366.923   4
  -7   4   6 6619.84 612.671   4
   7   4  -5 9355.45 383.467   5
  -7   4   5 10607.9 703.243   4
   7   4  -4 9208.71 425.549   5
  -7   4   4 9310.35 622.636   4
  -7   4   3 1971.31 307.234   4
  -7   4   2 50507.5 1293.95   4
   7   4  -1 5274.48 488.298   2
  -7   4   1 5622.07 407.960   4
   7   4   0 6163.74 519.865   2
   7   4   1 8098.91 595.405   2
   7   4   2 27077.3 1067.28   2
  -7   4  -3 15600.0 1018.81   6
  -7   4  -4 2805.43 495.558   6
   7   5 -10 39.2599 211.316   7
  -7   5  10-459.432 266.122   4
   7   5  -9 20562.0 1203.61   7
  -7   5   9 20203.1 1186.89   4
   7   5  -8 27684.2 1345.87   7
  -7   5   8 28599.9 1349.94   4
  -7   5   7 753.553 248.414   4
  -7   5   6 4843.57 558.458   4
  -7   5   5 23699.8 1067.64   4
  -7   5   4 26861.4 1081.95   4
  -7   5   3 2549.04 348.364   4
  -7   5   2 24150.5 919.243   4
  -7   5   1 25603.6 877.235   4
   7   5   1 3522.81 395.254   2
   7   6  -9 1867.43 428.887   7
  -7   6   9 1594.62 394.322   4
   7   6  -8 11936.0 939.668   7
  -7   6   8 11665.3 898.578   4
   7   6  -7 13847.5 956.529   7
  -7   6   7 13761.0 932.927   4
   7   6  -6 23491.3 1190.87   7
  -7   6   6 22954.8 1149.93   4
   7   6  -5 1049.40 310.127   7
  -7   6   5 705.346 233.093   4
  -7   6   4 38432.3 1347.04   4
  -7   6   3 42310.8 1340.64   4
  -7   6   2 2572.84 323.771   4
  -7   6   1 835.442 199.046   4
   7   6   0 23154.6 893.061   7
   7   7  -8 5772.32 684.490   7
  -7   7   8 4969.43 624.612   4
   7   7  -7 4015.38 564.977   7
  -7   7   7 3467.69 509.646   4
   7   7  -6 2197.58 427.426   7
  -7   7   6 2523.01 408.079   4
   7   7  -5 3138.87 459.445   7
  -7   7   5 3379.75 448.359   4
   7   7  -4 525.537 240.575   7
  -7   7   4 138.772 212.818   4
   7   7  -3 1082.26 291.732   7
  -7   7   3 1425.36 293.323   4
   7   7  -2 1949.46 317.212   7
  -7   7   2 1938.88 302.461   4
   7   7  -1 18297.2 875.484   7
   7   8  -8 2989.37 546.725   7
  -7   8   8 3164.75 540.309   4
   7   8  -7 17454.8 1165.48   7
  -7   8   7 15983.7 1075.75   4
   7   8  -6 883.629 320.084   7
  -7   8   6 546.921 238.316   4
   7   8  -5 1836.35 357.034   7
  -7   8   5 2093.18 376.516   4
   7   8  -4 206.740 206.881   7
  -7   8   4 278.662 180.275   4
   7   8  -3 10432.0 771.937   7
  -7   8   3 9973.89 706.906   4
   7   8  -2 4608.24 486.296   7
  -7   8   2 5814.18 513.594   4
   7   8  -1 7096.22 564.200   7
  -7   9   7 4501.92 627.406   4
   7   9  -7 5622.85 695.083   7
   7   9  -6 617.433 295.560   7
  -7   9   6 676.171 297.754   4
   7   9  -5 19590.3 1180.47   7
  -7   9   5 18840.2 1115.41   4
   7   9  -4 5708.88 628.258   7
  -7   9   4 5263.42 569.309   4
  -7   9   3 3853.95 493.310   4
   7   9  -3 4531.48 557.920   7
   7   9  -2 16203.2 949.305   7
  -7  10   6 10741.5 955.418   4
  -7  10   5 7572.40 775.800   4
   7  10  -5 8978.99 841.525   7
  -7  10   4 12317.2 920.067   4
   7  10  -4 12914.7 964.009   7
  -7  10   3 10446.3 809.415   4
   7  10  -3 10000.9 806.153   7
   7  11  -4 2113.28 426.263   7
  -7  11   4 1496.47 341.075   4
   7  11  -3 9385.04 816.759   7
   8 -10  -4 4242.72 566.203   2
   8 -10  -3 7674.28 755.239   2
   8 -10  -2 2676.89 472.719   2
   8  -9  -6-18.1831 210.355   2
   8  -9  -5 26343.8 1337.51   2
   8  -9  -4 14913.3 1146.28   5
   8  -9  -4 14931.6 1007.35   2
   8  -9  -3 11040.9 893.703   2
   8  -9  -2 5920.92 689.783   2
   8  -9  -1 10676.2 919.236   2
  -8  -8   8 12684.2 1031.29   3
  -8  -8   7 7423.03 798.175   3
   8  -8  -6 4977.79 682.442   5
   8  -8  -6 4285.84 555.056   2
   8  -8  -5-143.343 245.846   2
   8  -8  -5 433.190 311.864   5
   8  -8  -4 1213.05 326.495   2
   8  -8  -4 1202.15 404.031   5
   8  -8  -3 905.101 322.105   2
   8  -8  -2 7160.37 729.574   2
   8  -8  -1 10674.5 888.202   2
   8  -8   0 420.341 253.551   2
  -8  -7   9 14430.8 1059.22   3
   8  -7  -8 11421.3 994.457   5
  -8  -7   8 12704.6 990.262   3
   8  -7  -7 2395.92 493.318   5
  -8  -7   7 1834.76 405.830   3
   8  -7  -6 14266.5 1049.37   5
   8  -7  -6 13889.4 953.023   2
   8  -7  -5 7089.26 773.621   5
   8  -7  -5 5550.02 633.512   2
   8  -7  -4 7900.45 802.742   5
   8  -7  -4 7098.00 675.539   2
   8  -7  -3 4074.50 521.589   2
   8  -7  -2 4826.47 585.300   2
   8  -7  -1 6318.06 668.198   2
   8  -7   0 187.657 223.813   2
  -8  -6  10 13367.0 996.749   3
  -8  -6   9 6214.77 683.403   3
   8  -6  -9 5369.09 695.001   5
   8  -6  -8 745.230 302.208   5
  -8  -6   8 1182.89 325.659   3
   8  -6  -7 7115.76 753.711   5
  -8  -6   7 7832.95 727.048   3
   8  -6  -6 15280.2 1071.01   5
   8  -6  -6 15319.8 998.580   2
  -8  -6   5 2764.45 424.960   1
   8  -6  -5 2537.82 443.894   2
   8  -6  -5 2968.29 509.218   5
  -8  -6   4 4456.03 557.034   1
   8  -6  -4 5795.92 617.778   2
  -8  -6   3 12096.5 877.199   1
   8  -6  -3 12221.1 867.458   2
   8  -6  -2 6724.25 667.936   2
   8  -6  -1 1378.21 380.455   2
   8  -6   0 5179.19 629.207   2
   8  -6   1 7041.74 762.319   2
  -8  -5  11 6654.37 700.761   3
   8  -5 -10 2577.16 491.200   5
  -8  -5  10 2888.45 458.577   3
  -8  -5   9 21314.3 1169.53   3
   8  -5  -9 19304.1 1202.96   5
   8  -5  -8 9020.79 814.086   5
  -8  -5   8 9847.60 789.269   3
  -8  -5   7 4159.31 540.667   1
  -8  -5   7 4151.74 518.296   3
   8  -5  -7 3902.31 537.150   5
  -8  -5   6 8584.50 753.193   1
   8  -5  -6 9076.86 794.767   5
   8  -5  -6 7138.20 680.243   2
   8  -5  -5 38200.4 1626.73   5
  -8  -5   5 38178.4 1495.90   1
   8  -5  -5 39546.9 1549.73   2
  -8  -5   4 32037.2 1376.02   1
   8  -5  -4 31426.4 1353.15   2
   8  -5  -3 542.266 252.391   2
  -8  -5   3 558.474 268.158   1
  -8  -5   2 10276.7 826.749   1
   8  -5  -2 13063.5 909.291   2
  -8  -5   1 26599.9 1352.41   1
   8  -5  -1 34001.7 1478.68   2
   8  -5   0 9229.35 795.171   2
   8  -5   1 5408.62 652.701   2
   8  -5   2 4826.93 631.409   2
  -8  -5  -2 4238.73 500.956   6
  -8  -4  10 1741.83 424.595   4
   8  -4 -10 1611.70 401.103   5
  -8  -4  10 1464.03 330.524   3
   8  -4  -9 2469.64 466.167   5
  -8  -4   9 2295.27 394.544   3
  -8  -4   8 8960.77 761.541   1
   8  -4  -8 7786.80 738.674   5
  -8  -4   8 9345.56 723.253   3
   8  -4  -7 2738.41 450.826   5
  -8  -4   7 2792.60 406.430   3
  -8  -4   7 2451.84 412.457   1
  -8  -4   6 2011.15 366.408   1
   8  -4  -6 2406.31 432.575   5
   8  -4  -5 18924.4 1093.66   5
  -8  -4   5 16756.0 967.684   1
   8  -4  -5 16737.4 991.021   2
  -8  -4   4 462.028 212.803   1
   8  -4  -4 336.934 219.889   2
   8  -4  -3 1766.94 361.805   2
  -8  -4   3 1976.07 356.927   1
  -8  -4   2 5101.11 568.497   1
   8  -4  -2 6022.79 609.379   2
  -8  -4   1 316.563 264.406   1
   8  -4  -1 878.868 287.806   2
  -8  -4   0 15176.8 798.017   6
   8  -4   0 16731.7 1024.34   2
  -8  -4  -1 5150.34 513.750   6
   8  -4   1 6281.02 684.973   2
  -8  -4  -2 2304.87 393.527   6
   8  -4   2 3307.51 530.360   2
  -8  -4  -3 591.412 216.379   6
  -8  -4  -4 432.747 229.063   6
   8  -3 -11 8003.26 773.191   5
  -8  -3  10 3622.50 517.862   4
   8  -3 -10 3900.08 531.705   5
  -8  -3   9 14220.8 956.840   1
  -8  -3   9 14690.2 848.663   3
   8  -3  -9 14063.7 956.345   5
  -8  -3   9 14037.4 959.932   4
  -8  -3   8 4755.00 543.083   1
  -8  -3   8 5845.89 539.022   3
   8  -3  -8 4873.33 556.285   5
  -8  -3   7 5377.77 547.789   1
   8  -3  -7 6061.17 613.649   5
  -8  -3   7 5866.97 523.003   3
  -8  -3   6 13417.1 850.267   1
   8  -3  -6 14148.4 922.740   5
  -8  -3   6 14049.4 798.209   3
   8  -3  -5 12053.4 852.208   5
  -8  -3   5 12165.5 776.390   1
   8  -3  -5 12002.2 834.129   2
  -8  -3   4 42106.7 1446.13   1
   8  -3  -4 43763.2 1550.31   2
   8  -3  -3 2647.27 307.145   1
   8  -3  -3 3242.42 460.992   2
  -8  -3   3 3754.81 452.213   1
  -8  -3   2 8038.79 663.801   1
   8  -3  -2 6657.87 487.208   1
   8  -3  -2 8867.71 716.917   2
  -8  -3   1 24133.0 1262.41   1
   8  -3  -1 29938.0 1309.49   2
  -8  -3   0 9996.24 670.358   6
   8  -3   0 9625.78 779.672   2
  -8  -3  -1 8949.84 694.877   6
   8  -3   1 9444.09 791.542   2
  -8  -3  -2 20069.3 1067.04   6
   8  -3   2 21570.6 1215.63   2
   8  -3   3 6102.44 694.964   2
  -8  -3  -3 4749.34 559.998   6
  -8  -3  -4 23080.8 1289.02   6
   8  -2 -11 4552.62 578.800   5
  -8  -2  11 5227.71 672.637   4
  -8  -2  10 4425.39 571.276   1
   8  -2 -10 4428.15 539.722   5
  -8  -2  10 4735.09 591.483   4
  -8  -2   9 13005.4 888.910   1
   8  -2  -9 12879.8 866.405   5
  -8  -2   9 13161.0 935.605   4
   8  -2  -8 981.100 267.939   5
  -8  -2   8 958.579 212.885   3
  -8  -2   7 16205.3 907.847   1
  -8  -2   7 17383.1 822.644   3
   8  -2  -7 15299.8 920.395   5
  -8  -2   6 16911.1 905.457   1
   8  -2  -6 16629.6 943.159   5
  -8  -2   6 17333.3 821.564   3
  -8  -2   5 3081.32 403.636   1
   8  -2  -5 2862.25 442.120   2
   8  -2  -5 2823.74 408.867   5
   8  -2  -4 4190.42 537.826   2
  -8  -2   4 3787.75 434.169   1
   8  -2  -4 3149.76 354.152   1
  -8  -2   3 61253.9 1734.32   1
   8  -2  -3 64784.0 1853.24   2
  -8  -2   2 118.833 179.509   1
   8  -2  -2 9.04872 198.252   2
   8  -2  -1 1231.87 340.720   2
  -8  -2   1 992.856 319.899   1
  -8  -2   0 16162.0 867.153   6
   8  -2   0 16000.3 965.644   2
  -8  -2  -1 12144.5 800.962   6
   8  -2   1 12721.9 885.455   2
  -8  -2  -2 14068.3 914.012   6
   8  -2   2 13617.4 955.803   2
  -8  -2  -3 6623.55 671.917   6
   8  -2   3 7777.16 758.792   2
  -8  -2  -4 52.2127 239.033   6
   8  -1 -11 693.658 261.685   5
  -8  -1  11 1237.88 351.157   4
   8  -1 -10 1537.67 327.289   5
  -8  -1  10 1259.82 319.673   1
  -8  -1  10 991.647 330.214   4
  -8  -1   9 25368.2 1177.84   1
   8  -1  -9 23662.3 1121.52   5
  -8  -1   9 24477.4 1246.37   4
  -8  -1   8 16529.5 900.631   1
   8  -1  -8 15364.9 884.664   5
  -8  -1   8 15071.4 953.293   4
  -8  -1   7 6088.95 537.171   1
  -8  -1   7 5867.29 436.618   3
   8  -1  -7 5405.67 525.346   5
  -8  -1   7 6051.62 622.818   4
  -8  -1   6 29279.8 1141.92   1
   8  -1  -6 30574.6 1209.91   5
   8  -1  -5 40700.5 1406.91   5
  -8  -1   5 38877.3 1288.79   1
   8  -1  -5 39939.7 1471.20   2
   8  -1  -4 33342.2 1351.44   2
  -8  -1   4 34750.3 1226.77   1
  -8  -1   3 6481.71 567.978   1
   8  -1  -3 7259.11 636.638   2
  -8  -1   2 3647.95 456.388   1
   8  -1  -2 4361.74 510.559   2
   8  -1  -1 34651.1 1357.52   2
  -8  -1   1 29146.4 1448.93   1
  -8  -1   0 8695.02 1290.56   1
   8  -1   0 8907.88 712.403   2
  -8  -1  -1 4615.53 513.024   6
   8  -1   1 5198.68 579.851   2
  -8  -1  -2 9879.02 788.039   6
   8  -1   2 9749.33 779.702   2
  -8  -1  -3 2192.61 419.514   6
   8  -1   3 1771.54 392.586   2
  -8  -1  -4 15015.8 1070.85   6
   8  -1   4 16132.8 1081.34   2
  -8   0  11 17949.6 1143.48   4
   8   0 -10 30259.5 1244.69   5
  -8   0  10 33442.7 1488.58   4
   8   0  -9 784.354 247.029   5
  -8   0   9 905.856 236.227   1
  -8   0   9 878.844 341.805   4
  -8   0   8 29211.9 1132.78   1
   8   0  -8 28373.0 1135.96   5
  -8   0   8 30253.5 1320.46   4
  -8   0   7 7659.02 571.732   1
   8   0  -7 7543.50 582.619   5
  -8   0   7 7785.72 684.455   4
  -8   0   6 2319.93 416.664   4
  -8   0   6 1804.98 293.799   1
   8   0  -6 2039.58 339.207   5
   8   0  -5 8587.73 628.926   5
  -8   0   5 7462.48 543.138   1
   8   0  -4 1752.37 363.055   2
  -8   0   4 1994.95 323.864   1
  -8   0   3 23117.4 995.916   1
   8   0  -3 24422.3 1161.83   2
  -8   0   2 2099.95 423.641   1
   8   0  -2 1126.22 260.302   2
  -8   0   1 16866.0 1271.97   1
   8   0  -1 26349.5 1159.84   2
   8   0   0 10887.4 758.394   2
  -8   0  -1 3403.13 465.764   6
   8   0   1 2662.65 423.477   2
  -8   0  -2 11538.9 843.362   6
   8   0   2 11461.6 827.726   2
  -8   0  -3 21356.5 1223.90   6
   8   0   3 19722.9 1110.74   2
   8   0   4 5085.95 614.262   2
  -8   1  10 1238.31 313.239   4
   8   1  -9 23142.5 979.051   5
  -8   1   9 25872.7 1263.00   4
  -8   1   8 15578.2 780.535   1
   8   1  -8 15010.5 770.487   5
  -8   1   8 15536.9 960.815   4
   8   1  -7 5587.88 487.104   5
  -8   1   7 5865.11 470.709   1
  -8   1   7 6715.41 646.738   4
   8   1  -6 30305.2 1077.83   5
  -8   1   6 29436.2 1010.63   1
  -8   1   6 29886.8 1239.99   4
   8   1  -5 40833.6 1273.71   5
  -8   1   5 40061.2 1374.88   4
  -8   1   5 38987.3 1175.10   1
  -8   1   4 31019.4 1060.31   1
  -8   1   4 33305.6 1215.06   4
  -8   1   3 6426.38 531.734   1
   8   1  -3 7275.56 640.747   2
  -8   1   3 8039.91 599.050   4
  -8   1   2 2982.77 559.681   1
   8   1  -2 4025.99 473.107   2
   8   1  -1 35353.7 1337.89   2
   8   1   0 8262.58 657.689   2
  -8   1  -1 4395.17 528.522   6
   8   1   1 4334.54 503.114   2
  -8   1  -2 10422.8 827.306   6
   8   1   2 9417.72 742.385   2
  -8   1  -3 1453.13 391.763   6
   8   1   3 1115.37 307.697   2
   8   1   4 15333.3 1004.51   2
  -8   2  10 4292.20 594.019   4
  -8   2   9 14034.2 952.953   4
  -8   2   8 1214.38 322.802   4
   8   2  -7 14185.3 681.949   5
  -8   2   7 15223.7 916.127   4
   8   2  -6 17581.4 757.233   5
  -8   2   6 15968.1 699.790   1
  -8   2   6 16859.6 945.936   4
  -8   2   5 3004.03 316.745   1
   8   2  -5 2720.66 328.506   5
  -8   2   5 3288.08 428.389   4
  -8   2   4 4384.46 420.264   1
  -8   2   4 3966.88 457.424   4
   8   2  -3 66490.2 1856.59   2
  -8   2   3 66063.5 1630.78   4
  -8   2   2 564.153 216.331   4
   8   2  -2 73.5565 222.257   2
   8   2  -1 1488.09 329.914   2
  -8   2   1 1589.40 271.265   4
   8   2   0 15084.5 870.349   2
   8   2   1 12360.7 805.505   2
  -8   2  -2 16457.1 1044.81   6
   8   2   2 13082.7 846.338   2
  -8   2  -3 8023.76 769.886   6
   8   2   3 6234.72 619.409   2
  -8   3  10 4745.93 635.932   4
  -8   3   9 14573.6 1017.71   4
  -8   3   8 5527.99 593.884   4
  -8   3   7 5333.88 565.309   4
  -8   3   6 13079.4 822.811   4
  -8   3   5 9738.72 545.063   1
  -8   3   5 12187.9 770.623   4
  -8   3   4 40094.8 1329.89   4
  -8   3   4 29895.7 1237.53   1
  -8   3   3 3329.84 382.776   4
   8   3  -2 8699.16 682.241   2
  -8   3   2 9121.13 582.585   4
   8   3  -1 29188.0 1222.70   2
  -8   3   1 28881.3 966.042   4
   8   3   0 9387.94 697.319   2
   8   3   1 9512.66 703.398   2
   8   3   2 18753.8 994.434   2
  -8   3  -3 5094.74 655.423   6
   8   4 -10 1773.71 428.087   7
  -8   4   9 2670.03 479.200   4
  -8   4   8 9021.34 774.094   4
  -8   4   7 3097.95 475.675   4
  -8   4   6 2352.81 399.339   4
  -8   4   5 17287.8 918.219   4
  -8   4   4 337.725 177.883   4
  -8   4   3 2302.17 337.813   4
  -8   4   2 6294.52 489.700   4
   8   4  -1 650.835 252.773   2
  -8   4   1 1035.82 228.014   4
   8   4   0 14782.2 865.558   2
   8   4   1 5630.47 543.189   2
   8   5  -9 20165.5 1238.18   7
  -8   5   9 21255.7 1250.64   4
  -8   5   8 10420.3 848.299   4
  -8   5   7 4831.48 576.533   4
  -8   5   6 8579.87 715.748   4
  -8   5   5 34492.2 1342.30   4
  -8   5   4 32348.6 1239.30   4
  -8   5   3 1068.65 262.628   4
  -8   5   2 11631.5 675.894   4
   8   6  -8 686.107 379.549   7
  -8   6   8 745.449 321.349   4
   8   6  -7 6537.00 709.924   7
  -8   6   7 6766.85 691.149   4
  -8   6   6 14733.1 952.503   4
  -8   6   5 2399.48 419.244   4
  -8   6   4 4802.43 496.698   4
  -8   6   3 13405.2 794.922   4
  -8   6   2 6886.45 538.506   4
   8   7  -8 12317.6 1007.39   7
  -8   7   8 11652.1 971.252   4
   8   7  -7 1511.77 375.130   7
  -8   7   7 1735.57 402.462   4
   8   7  -6 13559.1 973.710   7
  -8   7   6 12626.3 917.364   4
   8   7  -5 5827.98 642.013   7
  -8   7   5 5363.03 575.219   4
   8   7  -4 6796.81 653.557   7
  -8   7   4 7383.47 651.211   4
   8   7  -3 3893.62 482.622   7
  -8   7   3 3798.96 441.468   4
   8   7  -2 4299.64 482.328   7
   8   8  -7 7445.76 773.551   7
  -8   8   7 6822.30 738.643   4
   8   8  -6 3774.62 540.356   7
  -8   8   6 3807.10 549.437   4
   8   8  -5 816.573 296.982   7
  -8   8   5 85.3338 218.243   4
   8   8  -4 1293.20 335.632   7
  -8   8   4 1765.08 351.357   4
   8   8  -3 972.543 293.671   7
  -8   8   3 790.421 261.957   4
   8   8  -2 6068.24 585.179   7
   8   9  -6 147.089 262.731   7
  -8   9   6 593.427 313.475   4
   8   9  -5 25056.8 1377.02   7
  -8   9   5 26476.8 1339.77   4
   8   9  -4 14582.5 1014.42   7
  -8   9   4 14074.1 952.769   4
   8   9  -3 9931.52 807.325   7
  -8  10   5 707.251 290.180   4
   8  10  -4 4094.75 556.209   7
  -8  10   4 4066.38 566.508   4
   9  -9  -6 197.036 254.235   2
   9  -9  -5 6936.06 780.034   2
   9  -9  -4 14185.8 1054.11   2
   9  -8  -6 1341.86 356.569   2
   9  -8  -5 4374.21 613.732   2
   9  -8  -4 203.333 242.013   2
   9  -8  -3 9181.90 874.443   2
  -9  -7   8 3319.09 543.649   3
  -9  -7   7 324.897 256.319   3
   9  -7  -6 2296.25 460.623   2
   9  -7  -6 3261.50 574.027   5
   9  -7  -5 2889.48 519.068   2
   9  -7  -5 3103.39 569.298   5
   9  -7  -4 2360.95 441.405   2
   9  -7  -3 1509.70 390.056   2
   9  -7  -2 1166.85 340.243   2
  -9  -6   9 6877.32 733.941   3
   9  -6  -8 6075.12 743.330   5
  -9  -6   8 6666.12 699.150   3
   9  -6  -7 11043.1 970.489   5
  -9  -6   7 11884.5 929.456   3
   9  -6  -6 18232.9 1237.16   5
   9  -6  -6 17601.7 1148.62   2
   9  -6  -5 12750.3 1011.32   5
   9  -6  -5 11767.0 950.922   2
   9  -6  -4 3945.62 571.189   2
   9  -6  -3 43073.3 1743.74   2
   9  -6  -2 19243.2 1202.33   2
   9  -6  -1 5987.43 707.678   2
   9  -5  -9 2841.53 531.200   5
  -9  -5   9 2789.49 457.516   3
   9  -5  -8 12084.6 967.305   5
  -9  -5   8 12500.8 895.469   3
   9  -5  -7 12070.4 968.336   5
  -9  -5   7 12995.2 919.700   3
   9  -5  -6 1840.04 417.052   2
   9  -5  -6 1455.04 399.395   5
   9  -5  -5 10300.9 902.878   5
   9  -5  -5 9317.95 842.274   2
   9  -5  -4 5924.97 685.601   2
   9  -5  -3 974.219 342.423   2
   9  -5  -2 3946.49 594.838   2
   9  -5  -1 503.219 322.733   2
   9  -5   0 10963.1 921.257   2
   9  -4 -10 5903.78 684.528   5
   9  -4  -9 4014.94 570.209   5
   9  -4  -8 23627.9 1297.31   5
  -9  -4   8 24913.7 1185.09   3
   9  -4  -7 3382.72 519.977   5
  -9  -4   7 3343.31 452.081   3
   9  -4  -6 7355.42 771.029   5
  -9  -4   6 6345.91 639.964   1
   9  -4  -6 6164.64 664.591   2
   9  -4  -5 6470.59 699.236   5
  -9  -4   5 6416.06 634.545   1
   9  -4  -5 6336.90 694.726   2
   9  -4  -4 4870.36 603.799   2
  -9  -4   4 4384.54 546.244   1
   9  -4  -3 3006.50 489.969   2
  -9  -4   3 2734.80 442.531   1
   9  -4  -2 4984.17 613.883   2
   9  -4  -1 15905.6 1060.26   2
   9  -4   0 2250.04 447.971   2
   9  -3 -10 7175.60 722.624   5
  -9  -3   9 1989.98 460.059   4
   9  -3  -9 1603.66 385.335   5
  -9  -3   8 6033.21 641.799   1
   9  -3  -8 5862.31 667.007   5
  -9  -3   7 9996.49 783.168   1
   9  -3  -7 8797.82 780.146   5
  -9  -3   7 11227.7 748.192   3
  -9  -3   6 558.038 243.710   1
   9  -3  -6 894.434 324.763   5
   9  -3  -5 2915.31 502.085   2
  -9  -3   5 3699.83 471.927   1
   9  -3  -4 8539.02 782.643   2
  -9  -3   4 8244.48 723.894   1
  -9  -3   3 145.368 170.796   1
   9  -3  -3 984.991 314.762   2
  -9  -3   2 13335.2 944.340   1
   9  -3  -2 14642.0 990.680   2
   9  -3  -1 3316.74 493.031   2
   9  -3   0 2315.41 427.307   2
  -9  -3  -1 4361.69 527.411   6
   9  -3   1 4408.41 598.876   2
  -9  -3  -2 254.716 187.884   6
  -9  -3  -3 6776.84 721.173   6
   9  -2 -11 522.268 278.064   5
   9  -2 -10 2999.73 458.324   5
  -9  -2   9 6391.46 629.508   1
   9  -2  -9 7165.17 680.794   5
  -9  -2   9 7643.13 764.487   4
  -9  -2   8 3530.91 528.188   4
   9  -2  -8 2624.50 424.413   5
  -9  -2   8 2921.88 433.499   1
   9  -2  -7 18214.4 1040.42   5
  -9  -2   7 16375.0 950.088   1
   9  -2  -6 51454.2 1751.13   5
  -9  -2   6 52171.0 1488.13   3
   9  -2  -5 9111.47 803.871   2
  -9  -2   5 8522.26 679.512   1
  -9  -2   4 15220.2 920.488   1
   9  -2  -4 15982.7 1030.80   2
  -9  -2   3 13744.2 892.871   1
   9  -2  -3 15395.5 990.731   2
  -9  -2   2 13988.9 945.241   1
   9  -2  -2 17353.8 1041.10   2
   9  -2  -1 10380.0 838.670   2
  -9  -2   1 8431.46 911.943   1
   9  -2   0 5014.35 593.588   2
  -9  -2  -1 9871.09 798.655   6
   9  -2   1 10975.5 898.079   2
  -9  -2  -2 8898.43 786.913   6
  -9  -2  -3-2.55179 224.024   6
   9  -1 -10 13269.6 892.309   5
  -9  -1  10 14138.4 1030.62   4
  -9  -1   9 3966.48 560.526   4
  -9  -1   9 4160.83 499.824   1
   9  -1  -9 4005.80 500.305   5
  -9  -1   8 3075.94 509.371   4
  -9  -1   8 2785.13 409.516   1
   9  -1  -8 2740.01 413.695   5
   9  -1  -7 6361.58 601.659   5
  -9  -1   7 5575.41 537.791   1
  -9  -1   7 6786.41 674.235   4
   9  -1  -6 8092.53 685.058   5
  -9  -1   6 6886.31 593.483   1
   9  -1  -5 3507.82 495.915   2
  -9  -1   5 4630.11 488.135   1
  -9  -1   4 4001.36 471.310   1
   9  -1  -4 4571.71 575.598   2
  -9  -1   3 12534.2 873.366   1
   9  -1  -3 14794.0 960.106   2
  -9  -1   2 7311.90 734.495   1
   9  -1  -2 8668.61 732.863   2
  -9  -1   1 5719.18 815.147   1
   9  -1  -1 9715.76 793.758   2
   9  -1   0 4060.50 541.046   2
  -9  -1  -1 8498.05 748.024   6
   9  -1   1 7914.19 758.768   2
  -9  -1  -2 6166.95 674.915   6
   9  -1   2 6633.18 716.688   2
  -9   0  10 2535.97 480.880   4
   9   0  -9 548.696 200.191   5
  -9   0   9 1084.55 339.116   4
   9   0  -8 5535.90 537.731   5
  -9   0   8 5488.11 627.569   4
   9   0  -7 7829.02 636.689   5
  -9   0   7 7442.94 577.727   1
  -9   0   7 8367.08 734.982   4
   9   0  -6 3667.11 445.033   5
  -9   0   6 3545.25 426.957   1
  -9   0   6 4110.61 541.649   4
  -9   0   5 1678.67 318.226   1
  -9   0   4 15969.5 883.935   1
   9   0  -4 17608.7 1050.06   2
  -9   0   3 3272.22 468.047   1
   9   0  -3 4359.31 547.550   2
  -9   0   2 3599.18 669.098   1
   9   0  -2-126.562 231.016   2
   9   0  -1 1541.75 382.437   2
   9   0   0 822.095 291.259   2
   9   0   1 665.407 258.759   2
  -9   0  -2 12746.3 971.819   6
   9   0   2 12724.7 949.257   2
  -9   1   9 4352.49 569.483   4
  -9   1   8 3092.51 473.434   4
   9   1  -7 5600.82 513.122   5
  -9   1   7 5977.38 617.073   4
   9   1  -6 7468.02 595.622   5
  -9   1   6 7541.93 663.753   4
  -9   1   6 7613.74 563.017   1
  -9   1   5 2990.08 368.095   1
  -9   1   5 4584.50 532.154   4
  -9   1   4 3961.43 461.777   1
   9   1  -4 3464.29 498.127   2
  -9   1   4 4998.59 526.768   4
   9   1  -3 14566.4 954.871   2
  -9   1   3 13608.5 1006.46   1
  -9   1   3 15162.6 860.294   4
   9   1  -2 9591.62 780.306   2
  -9   1   2 10272.1 671.894   4
   9   1  -1 9186.56 761.162   2
  -9   1   1 9647.32 626.385   4
   9   1   0 4287.21 535.907   2
   9   1   1 8358.37 742.000   2
  -9   1  -2 5741.07 666.696   6
   9   1   2 5628.82 641.543   2
   9   1   3 8516.05 785.305   2
  -9   2   9 6976.03 707.450   4
  -9   2   8 3541.49 495.828   4
  -9   2   7 16812.4 1019.70   4
  -9   2   6 47310.2 1634.23   4
   9   2  -5 9520.83 633.789   5
  -9   2   5 10004.0 743.295   4
  -9   2   4 13203.4 867.957   1
  -9   2   4 16622.6 902.851   4
   9   2  -3 15260.3 965.191   2
  -9   2   3 16046.8 860.356   4
   9   2  -2 17245.1 1015.23   2
  -9   2   2 16624.6 836.640   4
   9   2  -1 8793.57 738.976   2
   9   2   0 4782.22 556.107   2
   9   2   1 9420.42 781.564   2
   9   2   2 7991.06 728.983   2
  -9   3   9 2384.85 453.662   4
  -9   3   8 5577.99 617.381   4
  -9   3   7 9449.37 775.541   4
  -9   3   6 29.8784 255.527   4
  -9   3   5 3342.97 438.475   4
  -9   3   4 8567.62 648.800   4
  -9   3   3 44.3072 185.188   4
   9   3  -2 13137.1 883.674   2
  -9   3   2 13163.2 737.194   4
   9   3  -1 3462.03 496.603   2
   9   3   0 2764.48 415.801   2
   9   3   1 3900.17 509.564   2
  -9   4   9 4733.73 639.062   4
  -9   4   8 24267.9 1295.04   4
  -9   4   7 3621.83 518.080   4
  -9   4   6 7830.00 696.524   4
  -9   4   5 6096.48 586.755   4
  -9   4   4 4560.08 498.192   4
  -9   4   3 3479.46 410.411   4
  -9   4   2 4198.04 438.286   4
   9   4  -1 14013.9 920.035   2
   9   4   0 1716.82 341.087   2
  -9   5   8 11573.3 937.985   4
  -9   5   7 11943.5 884.224   4
  -9   5   6 1692.71 362.646   4
  -9   5   5 10394.1 783.424   4
  -9   5   4 6961.05 618.421   4
  -9   5   3 938.620 247.671   4
  -9   6   8 6147.82 696.429   4
  -9   6   7 10644.3 884.101   4
  -9   6   6 18410.8 1096.54   4
  -9   6   5 10845.1 810.122   4
  -9   6   4 3383.53 454.601   4
  -9   6   3 41113.7 1422.89   4
  -9   7   7 348.695 235.237   4
   9   7  -6 2326.20 459.800   7
  -9   7   6 2438.03 435.278   4
   9   7  -5 2346.73 439.515   7
  -9   7   5 2617.06 451.629   4
   9   7  -4 2841.23 449.494   7
  -9   7   4 3024.72 423.455   4
   9   7  -3 732.817 268.736   7
  -9   8   6 2019.94 435.539   4
   9   8  -5 4387.97 586.740   7
  -9   8   5 5139.45 607.218   4
   9   8  -4 120.135 236.587   7
   9   8  -3 8362.15 747.985   7
  -9   9   5 7279.96 735.889   4
   9   9  -4 13054.0 986.484   7
 -10  -6   7 1835.67 402.948   3
  10  -6  -6 3221.10 579.356   2
  10  -6  -5 1269.26 330.695   2
  10  -5  -7 13311.6 1055.16   5
 -10  -5   7 12734.4 935.270   3
  10  -5  -6 243.526 308.615   2
  10  -5  -6 179.464 278.041   5
  10  -5  -5 174.951 253.689   2
  10  -5  -5 534.019 356.427   5
  10  -5  -4 10627.7 926.674   2
  10  -5  -3 2706.95 515.292   2
  10  -4  -9 11518.0 983.684   5
  10  -4  -8 435.671 256.852   5
  10  -4  -7 6804.41 757.164   5
  10  -4  -6 1067.15 344.863   5
  10  -4  -6 746.634 294.019   2
  10  -4  -5 5822.06 710.083   2
  10  -4  -4 818.294 337.309   2
  10  -4  -3 1458.77 403.422   2
  10  -4  -2 2420.01 470.506   2
  10  -3 -10 3507.62 540.148   5
  10  -3  -9 25972.1 1398.58   5
  10  -3  -8 7953.33 789.685   5
  10  -3  -7 2204.72 453.262   5
  10  -3  -6 903.903 325.163   5
  10  -3  -5 2249.81 476.972   2
  10  -3  -4 14577.4 1082.09   2
  10  -3  -3 6530.50 732.625   2
  10  -3  -2 2779.49 500.297   2
  10  -3  -1 3781.07 588.339   2
  10  -2 -10 1576.45 365.667   5
  10  -2  -9 9261.34 810.492   5
  10  -2  -8 4650.84 588.481   5
 -10  -2   8 5360.95 646.257   4
  10  -2  -7 4780.70 615.999   5
 -10  -2   7 4594.45 552.568   1
  10  -2  -6 8588.72 771.049   5
 -10  -2   6 6765.22 659.664   1
  10  -2  -5-159.681 287.068   2
 -10  -2   5 28.1792 186.175   1
 -10  -2   4 931.370 298.072   1
  10  -2  -4 479.145 330.804   2
  10  -2  -3 3889.68 573.617   2
  10  -2  -2 10665.9 897.824   2
  10  -2  -1 1184.42 367.512   2
  10  -1  -8 7003.03 682.493   5
 -10  -1   8 7597.08 768.321   4
  10  -1  -7 9129.11 764.328   5
 -10  -1   7 8217.03 676.322   1
 -10  -1   7 8970.14 787.843   4
  10  -1  -6 1916.74 373.601   5
 -10  -1   6 1367.23 287.600   1
 -10  -1   5 1750.42 344.774   1
  10  -1  -5 2222.72 456.639   2
 -10  -1   4 31343.9 1395.24   1
  10  -1  -4 36352.3 1609.23   2
  10  -1  -3 2657.21 489.592   2
 -10  -1   3 1391.72 358.681   1
  10  -1  -2 3799.30 565.258   2
  10  -1  -1 2198.92 427.692   2
  10  -1   0 11449.2 942.863   2
 -10   0   8 12304.1 926.847   4
  10   0  -7 10291.8 772.046   5
 -10   0   7 10526.9 846.882   4
 -10   0   6 276.719 237.003   4
  10   0  -6-312.081 238.509   5
 -10   0   6 167.146 174.153   1
 -10   0   5 9768.59 729.454   1
 -10   0   5 11298.8 829.379   4
  10   0  -4 255.718 250.808   2
 -10   0   4 687.477 293.848   1
  10   0  -3 846.146 308.810   2
 -10   0   3 616.789 330.724   1
 -10   0   2 734.397 501.760   1
  10   0  -2 368.134 283.872   2
  10   0  -1 4375.73 602.319   2
  10   0   0-248.284 230.689   2
 -10   1   8 7299.61 732.271   4
 -10   1   7 9189.19 778.999   4
 -10   1   6 2012.76 389.182   4
 -10   1   5 2558.36 446.387   4
  10   1  -4 35504.2 1590.22   2
 -10   1   4 35200.3 1405.41   4
 -10   1   3 2743.78 410.500   4
  10   1  -3 2003.40 417.593   2
  10   1  -2 4154.55 589.764   2
 -10   1   2 4577.72 491.266   4
  10   1  -1 1705.57 396.848   2
  10   1   0 10531.6 879.975   2
 -10   2   8 4165.51 545.164   4
 -10   2   7 4970.12 600.664   4
 -10   2   6 8744.67 744.947   4
 -10   2   5-527.551 283.930   4
 -10   2   4 605.690 268.985   4
  10   2  -3 4157.40 581.885   2
 -10   2   3 4703.24 504.860   4
  10   2  -2 9555.50 821.746   2
  10   2  -1 1439.95 363.386   2
  10   2   0 1724.76 403.889   2
  10   2   1 14767.6 1039.99   2
 -10   3   8 7834.93 739.807   4
 -10   3   7 1267.54 351.537   4
 -10   3   6 911.821 303.151   4
 -10   3   5 2338.29 382.257   4
 -10   3   4 14205.7 873.133   4
 -10   3   3 6122.25 553.776   4
  10   3  -2 2649.37 464.881   2
  10   3  -1 3099.81 498.521   2
  10   3   0 619.021 279.535   2
 -10   4   7 7941.95 759.116   4
 -10   4   6 2021.31 396.933   4
 -10   4   5 6887.33 641.350   4
 -10   4   4 1604.81 324.315   4
  10   4  -1 263.801 200.389   2
 -10   5   7 13284.9 984.666   4
 -10   5   6 536.019 277.255   4
 -10   5   5 1016.66 316.264   4
 -10   5   4 9753.41 744.797   4
 -10   6   6 3883.99 563.477   4
 -10   6   5 1755.83 384.452   4
 -10   7   6 13350.6 995.696   4
  10   7  -5 1963.15 440.721   7
 -10   7   5 1991.47 404.037   4
  10   7  -4 4214.63 571.658   7
  11  -3  -8-168.906 268.865   5
  11  -3  -7 3502.72 552.030   5
  11  -3  -6 2356.77 498.704   5
  11  -2  -8 5331.91 650.594   5
  11  -2  -7-180.968 215.739   5
  11  -2  -6 26656.1 1429.82   5
 -11  -1   6 1816.15 430.606   4
  11  -1  -6 1406.47 376.035   5
 -11   0   6 843.467 339.779   4
 -11   0   5 3546.25 525.584   4
 -11   0   4 396.550 265.784   4
 -11   0   3 655.565 284.280   4
 -11   1   7 2772.15 508.438   4
 -11   1   6 1119.15 333.474   4
 -11   1   5 15614.8 1001.95   4
 -11   1   4 140.555 202.392   4
 -11   2   6 25263.1 1298.16   4
 -11   2   5 8251.77 733.362   4
 -11   2   4 2942.92 470.871   4
 -11   3   6 1660.21 352.092   4
 -11   3   5 10456.8 823.346   4
 -11   4   6 1632.30 400.414   4
 -11   4   5 2519.54 438.651   4
   0   0   0    0.00    0.00   0
TITL AECCP5 in P2(1)
REM P2(1) (#4 in standard setting)
CELL 0.71073   8.770568  10.546726   9.163888  90.0000 115.7096  90.0000
ZERR    4.00   0.000532   0.000403   0.000473   0.0000   0.0067   0.0000
LATT -1
SYMM -x, y+1/2,-z
SFAC C H O Cl
UNIT 64.00 72.00 4.00 8.00
TREF
HKLF 4
END
;
_shelx_hkl_checksum     46662
_shelx_res_file
;
TITL AECCP5 in P2(1)
CELL  0.71073   8.7706  10.5467   9.1639   90.000  115.710   90.000
ZERR     2.00   0.0005   0.0004   0.0005    0.000    0.007    0.000
LATT  -1
SYMM  - X, 1/2 + Y, - Z
SFAC  C    H    O    CL
UNIT  32   48   2    4
MERG   2
SHEL  40 0.8
FMAP   2
PLAN   25
SIZE     0.080   0.340   0.400
ACTA 52.8
BOND $H
L.S.   8
TEMP   -93.00
WGHT    0.045200    0.166600
FVAR      11.73050
C1    1    0.676543    1.001070    0.761247    11.00000    0.01587    0.01422 =
         0.01354   -0.00029    0.00522   -0.00159
AFIX  13
H1    2    0.581069    0.948528    0.683228    11.00000   -1.20000
AFIX   0
C2    1    0.713186    1.095899    0.655398    11.00000    0.01943    0.01361 =
         0.01576    0.00076    0.00819    0.00108
AFIX  13
H2    2    0.716219    1.186572    0.688456    11.00000   -1.20000
AFIX   0
C3    1    0.646305    1.074587    0.476023    11.00000    0.02196    0.01543 =
         0.01549    0.00386    0.00596    0.00266
C4    1    0.832366    1.063226    0.578819    11.00000    0.01824    0.02053 =
         0.01689    0.00108    0.00830    0.00129
C5    1    0.915708    0.933395    0.612199    11.00000    0.02577    0.02738 =
         0.02124    0.00085    0.01302    0.00851
AFIX  23
H5A   2    1.039900    0.945734    0.664133    11.00000   -1.20000
H5B   2    0.885985    0.890930    0.506985    11.00000   -1.20000
AFIX   0
C6    1    0.869912    0.843220    0.719601    11.00000    0.02772    0.01725 =
         0.02004    0.00182    0.00898    0.00752
AFIX  23
H6A   2    0.773907    0.789576    0.648030    11.00000   -1.20000
H6B   2    0.967511    0.786340    0.777512    11.00000   -1.20000
AFIX   0
C7    1    0.822028    0.905809    0.845592    11.00000    0.02230    0.01327 =
         0.01727    0.00069    0.00893    0.00084
AFIX  13
H7    2    0.770602    0.835971    0.883241    11.00000   -1.20000
AFIX   0
C8    1    0.969873    0.952634    0.998371    11.00000    0.02152    0.01903 =
         0.01583    0.00379    0.00469    0.00549
C9    1    0.941653    0.967692    1.144367    11.00000    0.02755    0.02342 =
         0.01550    0.00111    0.00597    0.00490
AFIX  13
H9    2    1.019727    1.030225    1.223642    11.00000   -1.20000
AFIX   0
C10   1    0.774216    0.953674    1.153394    11.00000    0.03482    0.02791 =
         0.02026    0.00351    0.01500    0.00431
AFIX  23
H10A  2    0.772180    1.017338    1.231918    11.00000   -1.20000
H10B  2    0.773884    0.869175    1.200303    11.00000   -1.20000
AFIX   0
C11   1    0.606944    0.966580    0.999030    11.00000    0.02850    0.02403 =
         0.02160    0.00120    0.01576   -0.00171
AFIX  23
H11A  2    0.516750    0.989576    1.031732    11.00000   -1.20000
H11B  2    0.577819    0.882472    0.946069    11.00000   -1.20000
AFIX   0
C12   1    0.604336    1.064152    0.872197    11.00000    0.01976    0.02079 =
         0.01830   -0.00019    0.01019   -0.00038
C13   1    0.943890    1.167838    0.564508    11.00000    0.03012    0.03268 =
         0.02841   -0.00070    0.01749   -0.00618
AFIX 137
H13A  2    0.974601    1.147862    0.476232    11.00000   -1.50000
H13B  2    1.046772    1.174751    0.666404    11.00000   -1.50000
H13C  2    0.882324    1.248465    0.541646    11.00000   -1.50000
AFIX   0
C14   1    1.111522    1.026713    0.987910    11.00000    0.02149    0.03201 =
         0.02513    0.00263    0.00568   -0.00174
AFIX 137
H14A  2    1.195557    1.048743    1.097247    11.00000   -1.50000
H14B  2    1.066071    1.104456    0.925511    11.00000   -1.50000
H14C  2    1.165147    0.975163    0.934161    11.00000   -1.50000
AFIX   0
C15   1    0.695146    1.186133    0.955853    11.00000    0.03093    0.01749 =
         0.02132   -0.00087    0.01420    0.00265
AFIX 137
H15A  2    0.660001    1.255867    0.877411    11.00000   -1.50000
H15B  2    0.817757    1.174043    0.998789    11.00000   -1.50000
H15C  2    0.665764    1.206514    1.044868    11.00000   -1.50000
AFIX   0
C16   1    0.418626    1.097771    0.764033    11.00000    0.02223    0.03838 =
         0.02962    0.00208    0.01320    0.00537
AFIX 137
H16A  2    0.354527    1.019955    0.718430    11.00000   -1.50000
H16B  2    0.412508    1.153346    0.675950    11.00000   -1.50000
H16C  2    0.370382    1.141457    0.828726    11.00000   -1.50000
AFIX   0
O1    3    1.026921    0.855968    1.124496    11.00000    0.03337    0.02708 =
         0.01974    0.00753    0.00936    0.01167
CL1   4    0.524520    0.938406    0.386051    11.00000    0.03047    0.03014 =
         0.01912   -0.00445    0.00624   -0.00806
CL2   4    0.564824    1.203764    0.342220    11.00000    0.04181    0.02826 =
         0.02497    0.01224    0.01593    0.01519
HKLF 4
REM  AECCP5 in P2(1)
REM R1 =  0.0285 for    2868 Fo > 4sig(Fo)  and  0.0295 for all    2945 data
REM    176 parameters refined using      1 restraints
END
WGHT      0.0452      0.1663
REM Highest difference peak  0.438,  deepest hole -0.183,  1-sigma level  0.043
Q1    1   0.6600  1.2545  0.4003  11.00000  0.05    0.44
Q2    1   0.4644  1.0225  0.3741  11.00000  0.05    0.39
Q3    1   0.7019  1.0496  0.7116  11.00000  0.05    0.25
Q4    1   0.7489  0.9533  0.8038  11.00000  0.05    0.23
Q5    1   0.8907  0.9317  0.9138  11.00000  0.05    0.23
Q6    1   0.6464  1.0258  0.8186  11.00000  0.05    0.22
Q7    1   0.8453  0.9497  1.1338  11.00000  0.05    0.22
Q8    1   0.8707  1.0007  0.5943  11.00000  0.05    0.21
Q9    1   0.6967  0.9502  1.0780  11.00000  0.05    0.20
Q10   1   0.5163  1.0779  0.8162  11.00000  0.05    0.20
Q11   1   0.8477  0.8750  0.7819  11.00000  0.05    0.19
Q12   1   0.7512  1.0555  0.5085  11.00000  0.05    0.19
Q13   1   0.8571  0.8775  0.6265  11.00000  0.05    0.18
Q14   1   0.6125  1.0162  0.9363  11.00000  0.05    0.17
Q15   1   1.0481  0.9923  1.0022  11.00000  0.05    0.17
Q16   1   0.7945  1.0728  0.6440  11.00000  0.05    0.17
Q17   1   0.6366  1.1217  0.9016  11.00000  0.05    0.16
Q18   1   0.6246  0.9122  0.4668  11.00000  0.05    0.15
Q19   1   0.5950  0.8878  0.3402  11.00000  0.05    0.15
Q20   1   0.6081  1.0168  0.4572  11.00000  0.05    0.15
Q21   1   0.6122  1.0857  0.5597  11.00000  0.05    0.15
Q22   1   0.6554  1.1656  0.4188  11.00000  0.05    0.15
Q23   1   1.0992  0.8168  1.1721  11.00000  0.05    0.15
Q24   1   0.6536  1.1863  0.3060  11.00000  0.05    0.14
Q25   1   0.4574  0.9253  0.4369  11.00000  0.05    0.13
;
_shelx_res_checksum     11534
_shelxl_version_number     2014/6
data_global
_journal_date_recd_electronic     2015-06-09
_journal_date_accepted     2015-06-29
_journal_name_full     'Acta Crystallographica, Section E'
_journal_year     2015
_journal_volume     71
_journal_issue      8
_journal_page_first     o538
_journal_page_last     o539
_journal_paper_category     HO
_journal_paper_doi     10.1107/S205698901501244X
_journal_coeditor_code     XU5855
_publ_contact_author_name     'Aziz Auhmani'
_publ_contact_author_address
;
Laboratoire de Physico-Chimie Mol\'eculaire et Synth\'ese Organique
D\'epartement de Chimie
Facult\'e des Sciences Semlalia
BP 2390-Marrakech 40001
Morocco
;
_publ_contact_author_email     'a.auhmani@uca.ma'
_publ_contact_author_fax     '21244437408'
_publ_contact_author_phone     '21244434649'
_publ_section_title
;\
Crystal structure of
(1<i>R</i>,2<i>S</i>,4<i>R</i>,7<i>R</i>,8<i>S</i>,9<i>R</i>)-\
3,3-dichloro-8,9-epoxy-4,8,12,12-tetramethyltricyclo[5.5.0.0^2,4^]dodecane
;
loop_
    _publ_author_name
    _publ_author_footnote
    _publ_author_address
    'Benzalim, Ahmed' .
;
Laboratoire de Physico-Chimie Mol\'eculaire et Synth\`ese Organique
D\'epartement de Chimie
Facult\'e des Sciences Semlalia
BP 2390
Marrakech 40001
Morocco
;
    'Auhmani, Aziz' .
;
Laboratoire de Physico-Chimie Mol\'eculaire et Synth\`ese Organique
D\'epartement de Chimie
Facult\'e des Sciences Semlalia
BP 2390
Marrakech 40001
Morocco
;
    'Ait Itto, My Youssef' .
;
Laboratoire de Physico-Chimie Mol\'eculaire et Synth\`ese Organique
D\'epartement de Chimie
Facult\'e des Sciences Semlalia
BP 2390
Marrakech 40001
Morocco
;
    'Daran, Jean-Claude' .
;
Laboratoire de Chimie de Coordination, 205 route de Narbonne,
31077 Toulouse
Cedex 04,
France
;
    'Auhmani, Abdelwahed' .
;
Laboratoire de Physico-Chimie Mol\'eculaire et Synth\`ese Organique
D\'epartement de Chimie
Facult\'e des Sciences Semlalia
BP 2390
Marrakech 40001
Morocco
;
_publ_section_synopsis
;
Absolute configuration of \g-epoxyhimachalene through the X-ray structural
analyses of a 3,3-dichlorocyclopropane derivative.
;
