# Supplementary material for: Crystal structure of (1R,2S,4R,7R,8S,9R)-3,3-dichloro-8,9-epoxy-4,8,12,12-tetramethyltricyclo[5.5.0.02,4]dodecane
Source: Acta Crystallogr E Crystallogr Commun. 2015 Jul 4;71(Pt 8):o538–9. doi: 10.1107/S205698901501244X (PMC4571385; doi:10.1107/S205698901501244X)
Supplement: Supplementary file 2 [file e-71-0o538-Isup2.hkl]

#
# h,k,l, Fc-squared, Fo-squared, sigma(Fo-squared), status flag
#
data_I
_shelx_title ' AECCP5 in P2(1)'
_shelx_refln_list_code          4
_shelx_F_calc_maximum       83.71
_exptl_crystal_F_000       324.00
_reflns_d_resolution_high  0.8001

loop_
 _space_group_symop_operation_xyz
 'x, y, z'
 '-x, y+1/2, -z'

_cell_length_a     8.7706
_cell_length_b    10.5467
_cell_length_c     9.1639
_cell_angle_alpha  90.000
_cell_angle_beta  115.710
_cell_angle_gamma  90.000

_shelx_F_squared_multiplier     1.000

loop_
 _refln_index_h
 _refln_index_k
 _refln_index_l
 _refln_F_squared_calc
 _refln_F_squared_meas
 _refln_F_squared_sigma
 _refln_observed_status
   1 -13   0         13.92         13.68         2.72 o
   1 -12   0         29.43         30.83         2.43 o
   2 -12   0        161.55        158.52         4.50 o
   3 -12   0         17.45         17.91         1.68 o
   4 -12   0        115.23        123.20         5.32 o
   1 -11   0         23.00         22.01         1.05 o
   2 -11   0         23.26         20.70         1.38 o
   3 -11   0         45.59         48.43         2.15 o
   4 -11   0         99.78        100.82         4.60 o
   5 -11   0        112.60        119.54         7.23 o
   0 -10   0         24.51         26.11         1.49 o
   1 -10   0        186.70        188.49         2.51 o
   2 -10   0        134.58        131.28         3.09 o
   3 -10   0        158.22        155.51         5.46 o
   4 -10   0         23.00         22.88         1.69 o
   5 -10   0         22.23         23.39         2.80 o
   6 -10   0         19.94         23.02         3.55 o
   1  -9   0        207.24        212.92         2.84 o
   2  -9   0        129.71        115.41         2.81 o
   3  -9   0        143.84        129.54         3.77 o
   4  -9   0          2.49          1.68         0.69 o
   5  -9   0         26.91         31.00         1.86 o
   6  -9   0         15.17         19.80         3.32 o
   7  -9   0         15.47         17.35         3.43 o
   0  -8   0       1795.82       1769.65        11.29 o
   1  -8   0        415.87        421.27         4.12 o
   2  -8   0        313.75        294.44         4.33 o
   3  -8   0        225.35        219.87         3.81 o
   4  -8   0         31.73         36.04         1.90 o
   5  -8   0         49.93         49.60         2.21 o
   6  -8   0         32.41         33.74         4.71 o
   7  -8   0         47.98         51.61         5.32 o
   1  -7   0        372.91        387.92         3.40 o
   2  -7   0        159.97        145.70         2.64 o
   3  -7   0        399.39        387.40         6.43 o
   4  -7   0        311.92        294.19         9.60 o
   5  -7   0        194.06        200.33         4.83 o
   6  -7   0         23.44         23.90         1.61 o
   7  -7   0         81.35         85.76         6.52 o
   8  -7   0          2.02          1.36         1.63 o
   0  -6   0         77.01         94.40         2.22 o
   1  -6   0        376.43        398.62         4.22 o
   2  -6   0         39.37         39.62         1.00 o
   3  -6   0        181.38        179.75         2.44 o
   4  -6   0        245.53        233.00         3.28 o
   5  -6   0         70.91         69.28         2.22 o
   6  -6   0         11.18          8.84         0.83 o
   7  -6   0        176.14        171.75        17.15 o
   8  -6   0         32.33         37.64         4.57 o
   1  -5   0         53.39         43.68         1.19 o
   2  -5   0        524.21        563.63         3.33 o
   3  -5   0        367.29        386.08         3.42 o
   4  -5   0         95.25         99.01         2.21 o
   5  -5   0        840.01        813.50         6.57 o
   6  -5   0          1.21          0.65         0.47 o
   7  -5   0        139.87        140.72         5.88 o
   8  -5   0         64.37         67.07         5.78 o
   9  -5   0         61.02         79.67         6.69 o
   0  -4   0       2604.44       2559.40        10.25 o
   1  -4   0        811.17        819.96         3.90 o
   2  -4   0       1458.00       1491.98         4.99 o
   3  -4   0        249.05        243.02         2.22 o
   4  -4   0        555.85        546.82         9.31 o
   5  -4   0         75.63         71.54         1.69 o
   6  -4   0         34.18         32.44         1.39 o
   7  -4   0         42.37         39.44         2.67 o
   8  -4   0        112.28        114.82         5.65 o
   9  -4   0         12.58         16.35         3.26 o
   1  -3   0        598.21        652.46         4.05 o
   2  -3   0         81.61         88.84         1.46 o
   3  -3   0       1145.95       1183.99        11.41 o
   4  -3   0        512.49        499.42         3.89 o
   5  -3   0        559.32        539.17         6.34 o
   6  -3   0        392.26        382.98        19.13 o
   7  -3   0         55.98         49.70         2.96 o
   8  -3   0         70.17         71.53         3.69 o
   9  -3   0         16.29         16.83         3.11 o
   0  -2   0       4891.01       5259.24        17.30 o
   1  -2   0       1462.67       1598.93         7.36 o
   2  -2   0        517.74        529.40         4.83 o
   3  -2   0        502.57        543.50         4.35 o
   4  -2   0        342.72        347.49         4.30 o
   5  -2   0         55.55         49.23         1.88 o
   6  -2   0        197.30        190.73         6.80 o
   7  -2   0        303.21        299.84         6.82 o
   8  -2   0        107.29        116.93         4.69 o
   9  -2   0         32.37         36.44         4.31 o
   1  -1   0       7008.02       7091.46       183.03 o
   2  -1   0       1312.00       1358.99         5.84 o
   3  -1   0        405.44        386.70         3.05 o
   4  -1   0         88.30        103.21         2.03 o
   5  -1   0        177.12        150.67         3.88 o
   6  -1   0          6.24          5.53         0.81 o
   7  -1   0        252.97        250.68         6.25 o
   8  -1   0         66.74         64.38         4.53 o
   9  -1   0         30.87         29.51         3.93 o
   2   0   0       2775.96       2724.40        20.79 o
   3   0   0          1.03          0.22         0.26 o
   4   0   0          0.68          1.17         0.46 o
   5   0   0          4.26          4.20         0.57 o
   6   0   0          1.26          1.14         0.70 o
   7   0   0         23.22         19.62         1.91 o
   8   0   0         79.21         79.12         5.51 o
   9   0   0          3.09          5.97         2.12 o
   2   1   0       1318.81       1377.93        11.61 o
   3   1   0        396.61        380.59         5.76 o
   4   1   0         78.43         92.17         1.94 o
   5   1   0        178.87        162.69         4.01 o
   6   1   0          6.79          4.47         0.95 o
   7   1   0        258.05        247.54         8.84 o
   8   1   0         63.92         60.05         4.78 o
   9   1   0         30.39         31.16         3.89 o
   1   2   0       1459.71       1582.20        12.60 o
   2   2   0        516.58        529.72         4.53 o
   3   2   0        495.73        542.21         4.52 o
   4   2   0        330.04        343.40         3.33 o
   5   2   0         56.01         50.20         1.48 o
   6   2   0        194.12        191.54         6.91 o
   7   2   0        302.61        280.57         9.28 o
   8   2   0        105.03        109.62         6.33 o
   9   2   0         33.94         34.75         4.04 o
   1   3   0        600.91        646.11         6.88 o
   2   3   0         89.73         98.38         1.33 o
   3   3   0       1163.90       1225.23         8.51 o
   4   3   0        514.26        505.46         4.33 o
   5   3   0        569.45        557.10         6.46 o
   6   3   0        380.07        388.23         8.86 o
   7   3   0         58.72         52.40         4.15 o
   8   3   0         68.67         68.22         5.07 o
   9   3   0         17.74         20.09         3.02 o
   1   4   0        831.38        823.15        10.39 o
   2   4   0       1448.89       1474.04        12.39 o
   3   4   0        246.49        243.44         2.50 o
   4   4   0        554.51        540.81         6.03 o
   5   4   0         77.71         73.99         1.99 o
   6   4   0         33.03         32.14         1.84 o
   7   4   0         42.84         44.79         3.78 o
   8   4   0        111.26        107.43         6.29 o
   9   4   0         13.37         12.48         2.48 o
   1   5   0         52.00         39.45         1.89 o
   2   5   0        532.84        558.84         6.21 o
   3   5   0        362.09        382.74         4.22 o
   4   5   0        102.21        105.81         2.30 o
   5   5   0        835.56        851.54         9.00 o
   2   6   0         42.11         41.75         2.33 o
   3   6   0        176.89        173.86         3.95 o
   4   6   0        250.98        240.93         6.08 o
   5   6   0         76.02         69.72         3.52 o
   6   6   0         12.14          8.04         1.53 o
   7   6   0        176.31        168.27         6.49 o
   2   7   0        155.99        130.41         5.88 o
   3   7   0        404.25        393.49         7.78 o
   4   7   0        304.38        292.70         6.97 o
   5   7   0        198.22        205.28         6.83 o
   6   7   0         21.62         20.67         2.34 o
   0   8   0       1807.67       1768.61        22.85 o
   1   8   0        420.25        421.89         7.50 o
   2   8   0        318.61        308.21         6.32 o
   3   8   0        215.97        224.32         5.27 o
   4   8   0         33.22         42.00         2.30 o
   5   8   0         47.63         46.84         2.43 o
   1   9   0        204.92        201.14         7.70 o
   2   9   0        130.56        114.74         4.13 o
   3   9   0        139.37        132.84         5.63 o
   4   9   0          1.94          0.94         0.84 o
   5   9   0         25.73         28.29         2.04 o
   1  10   0        179.47        177.27         7.73 o
   2  10   0        139.31        135.06         4.72 o
   3  10   0        156.78        151.92         4.96 o
   4  10   0         22.92         21.61         1.98 o
   2  11   0         22.37         18.93         2.85 o
   3  11   0         50.24         48.64         4.31 o
   3  12   0         18.60         16.61         2.85 o
  -1 -13   1         22.11         19.69         3.02 o
   0 -13   1         62.05         60.34         5.57 o
  -4 -12   1         71.66         74.80         6.27 o
  -3 -12   1         17.20         15.28         1.95 o
  -2 -12   1          7.14          7.53         1.10 o
  -1 -12   1         64.49         60.25         2.75 o
   0 -12   1         34.00         37.27         2.72 o
   1 -12   1        284.26        284.73        11.00 o
   2 -12   1        102.95        116.76         3.37 o
   3 -12   1        146.35        154.75         5.33 o
  -5 -11   1         12.34         13.90         2.05 o
  -4 -11   1        137.57        154.42         6.41 o
  -3 -11   1        254.99        281.00         4.90 o
  -2 -11   1        169.03        172.68         3.69 o
  -1 -11   1        226.86        219.07         4.62 o
   0 -11   1        233.82        226.22         3.30 o
   1 -11   1         81.56         85.15         2.11 o
   2 -11   1         19.18         21.09         1.47 o
   3 -11   1         28.66         23.67         1.82 o
   4 -11   1          5.18          4.68         1.47 o
  -6 -10   1         83.74         92.59         6.44 o
  -5 -10   1        146.70        155.56         8.20 o
  -4 -10   1         60.71         64.51         2.33 o
  -3 -10   1        489.08        479.86         6.15 o
  -2 -10   1          0.66          1.65         0.43 o
  -1 -10   1         40.76         42.00         1.39 o
   0 -10   1         57.70         56.94         1.40 o
   1 -10   1         92.42         91.37         2.07 o
   2 -10   1        189.66        182.86         3.79 o
   3 -10   1         33.01         30.37         1.52 o
   4 -10   1         94.00        102.82         4.85 o
   5 -10   1         14.25         14.35         2.89 o
  -7  -9   1        139.38        150.07         8.48 o
  -6  -9   1        123.56        129.88         5.40 o
  -5  -9   1         65.11         65.17         3.58 o
  -4  -9   1        196.79        187.87         4.15 o
  -3  -9   1         10.44         11.15         0.67 o
  -2  -9   1        122.54        119.44         2.00 o
  -1  -9   1         36.84         37.35         1.10 o
   0  -9   1         86.18         78.14         1.54 o
   1  -9   1         49.59         43.62         1.60 o
   2  -9   1         48.57         43.01         1.53 o
   3  -9   1         12.01         11.05         0.96 o
   4  -9   1         77.74         75.41         3.98 o
   5  -9   1         60.38         58.57         2.96 o
   6  -9   1         17.34         24.09         3.65 o
  -8  -8   1         67.99         77.57         6.45 o
  -7  -8   1         51.84         65.89         5.67 o
  -6  -8   1         50.88         51.56         3.39 o
  -5  -8   1         16.49         16.56         2.08 o
  -4  -8   1        227.56        215.04         5.75 o
  -3  -8   1         59.57         54.31         1.25 o
  -2  -8   1        163.40        174.18         2.08 o
  -1  -8   1         52.51         55.19         1.25 o
   0  -8   1        264.22        261.60         2.76 o
   1  -8   1        328.92        328.19         3.85 o
   2  -8   1        486.96        464.43         6.03 o
   3  -8   1        482.88        478.29         6.62 o
   4  -8   1         62.41         67.41         3.47 o
   5  -8   1        273.96        263.98        12.54 o
   6  -8   1        125.29        122.50        15.87 o
   7  -8   1        134.47        152.59         9.03 o
  -8  -7   1         37.08         45.91         4.86 o
  -7  -7   1        137.35        137.35        11.19 o
  -6  -7   1        236.97        253.74         6.59 o
  -5  -7   1        129.87        128.36         4.84 o
  -4  -7   1        181.80        174.80         3.52 o
  -3  -7   1        389.09        373.08        11.86 o
  -2  -7   1        362.53        355.11         4.07 o
  -1  -7   1        877.70        879.59         5.53 o
   0  -7   1        134.34        126.45         1.78 o
   1  -7   1        268.21        262.82         3.24 o
   2  -7   1         62.77         75.99         1.81 o
   3  -7   1        133.91        135.81         2.52 o
   4  -7   1         97.78         86.68         3.12 o
   5  -7   1         35.96         35.16         1.76 o
   6  -7   1         64.60         59.29         3.23 o
   7  -7   1         69.54         69.74         6.03 o
  -9  -6   1         39.45         43.51         5.14 o
  -8  -6   1          8.80         10.02         2.76 o
  -7  -6   1          5.88          6.12         1.50 o
  -6  -6   1        147.33        141.28         5.34 o
  -5  -6   1        329.40        303.27        16.77 o
  -4  -6   1        136.29        117.38         7.78 o
  -3  -6   1         56.73         54.69         1.53 o
  -2  -6   1        146.91        163.84         2.03 o
  -1  -6   1         65.45         67.79         1.12 o
   0  -6   1        442.00        500.19         3.54 o
   1  -6   1         68.71         74.30         1.36 o
   2  -6   1        139.99        142.21         2.30 o
   3  -6   1         20.98         14.57         0.67 o
   4  -6   1          4.26          3.32         0.40 o
   5  -6   1        208.20        189.60         8.92 o
   6  -6   1         69.92         65.91         3.31 o
   7  -6   1         48.63         53.06         2.39 o
   8  -6   1         48.36         51.17         5.54 o
  -9  -5   1          3.22          3.66         2.35 o
  -8  -5   1        226.28        221.10        26.90 o
  -7  -5   1        193.30        191.09        13.28 o
  -6  -5   1        320.94        320.99         3.92 o
  -5  -5   1        302.66        295.16         4.53 o
  -4  -5   1        144.11        150.99         1.97 o
  -3  -5   1        604.52        632.67         4.39 o
  -2  -5   1         63.83         63.12         1.62 o
  -1  -5   1         13.17          7.82         0.41 o
   0  -5   1        589.72        673.51         4.31 o
   1  -5   1       1165.66       1308.66         8.42 o
   2  -5   1        187.34        226.78         2.67 o
   3  -5   1        305.84        311.79         4.30 o
   4  -5   1        214.13        206.85         3.59 o
   5  -5   1        160.45        146.87         5.23 o
   6  -5   1        138.68        133.27         3.94 o
   7  -5   1         23.72         25.31         1.66 o
   8  -5   1         32.22         39.31         4.74 o
  -9  -4   1        100.22        115.59         7.71 o
  -8  -4   1          5.48          4.28         2.04 o
  -7  -4   1         34.92         31.71         2.27 o
  -6  -4   1        358.99        371.49         7.28 o
  -5  -4   1        220.18        192.76         2.62 o
  -4  -4   1         95.19        110.43         1.38 o
  -3  -4   1         11.17         10.65         0.50 o
  -2  -4   1       1283.13       1370.00        10.73 o
  -1  -4   1         27.17         31.45         0.55 o
   0  -4   1        226.28        223.69         3.18 o
   1  -4   1       1275.42       1384.89         5.11 o
   2  -4   1       2336.80       2452.93        22.87 o
   3  -4   1       1010.56        975.69         9.10 o
   4  -4   1        577.10        551.83         6.80 o
   5  -4   1        464.01        444.44        19.93 o
   6  -4   1          0.85          1.91         0.66 o
   7  -4   1         53.74         52.31         4.66 o
   8  -4   1         45.04         40.77         4.11 o
  -9  -3   1         23.41         24.10         3.58 o
  -8  -3   1        209.90        197.97        21.09 o
  -7  -3   1         60.19         49.90         2.63 o
  -6  -3   1        188.56        190.08         4.96 o
  -5  -3   1        210.33        219.55         3.56 o
  -4  -3   1        595.01        580.99         5.23 o
  -3  -3   1        597.29        555.25         5.27 o
  -2  -3   1       1151.30       1144.49        10.29 o
  -1  -3   1        537.38        523.10         4.14 o
   0  -3   1       2327.85       2508.32         8.34 o
   1  -3   1       3323.86       3435.11        13.68 o
   2  -3   1        130.46        105.85         1.70 o
   3  -3   1        754.10        875.97         5.86 o
   4  -3   1          6.10          5.98         0.67 o
   5  -3   1        639.09        623.78        19.45 o
   6  -3   1        329.79        309.45         4.82 o
   7  -3   1         71.82         69.76         5.45 o
   8  -3   1         63.28         66.65         3.79 o
   9  -3   1         32.02         31.85         2.88 o
 -10  -2   1         12.43          8.61         2.67 o
  -9  -2   1         71.29         69.67         7.08 o
  -8  -2   1         13.25          8.12         1.69 o
  -7  -2   1         25.93         21.88         1.58 o
  -6  -2   1        425.90        420.27         8.76 o
  -5  -2   1        441.98        422.50         7.89 o
  -4  -2   1        387.78        402.22         4.33 o
  -3  -2   1       2027.84       2137.48        13.51 o
  -2  -2   1         96.03        139.08         4.21 o
  -1  -2   1       1407.27       1486.12         6.94 o
   0  -2   1       1125.37       1242.12         8.86 o
   1  -2   1        379.59        375.25         4.21 o
   2  -2   1        888.56        958.97         4.63 o
   3  -2   1         34.83         36.81         0.97 o
   4  -2   1         98.98        135.61        18.44 o
   5  -2   1        590.15        579.22         8.87 o
   6  -2   1        123.39        121.66         4.29 o
   7  -2   1         42.36         46.05         2.67 o
   8  -2   1         87.22         90.19         4.32 o
   9  -2   1         77.43         75.49         4.34 o
 -10  -1   1         13.83         15.98         3.11 o
  -9  -1   1         70.16         60.20        14.52 o
  -8  -1   1        260.90        234.83        20.00 o
  -7  -1   1        286.79        244.26        20.12 o
  -6  -1   1        435.12        389.95        13.24 o
  -5  -1   1         10.97          6.78         0.99 o
  -4  -1   1        951.25       1016.34         9.03 o
  -3  -1   1       1921.01       1922.63         8.42 o
  -2  -1   1        192.31        196.23         2.12 o
  -1  -1   1        619.15        654.18         6.48 o
   1  -1   1         28.47         29.90         0.68 o
   2  -1   1       1608.74       1757.53         9.30 o
   3  -1   1         31.60         45.64         5.43 o
   4  -1   1        856.86        896.56         6.64 o
   5  -1   1         52.59         50.73         2.09 o
   6  -1   1        194.54        190.73         5.33 o
   7  -1   1         21.70         19.38         1.98 o
   8  -1   1         32.80         35.53         2.79 o
   9  -1   1         52.06         59.74         3.87 o
 -10   0   1         32.82         31.80         4.38 o
  -9   0   1         12.09         11.20         2.78 o
  -8   0   1        201.12        167.55        34.46 o
  -7   0   1          2.69         10.19         4.87 o
  -6   0   1         23.33         16.67         1.29 o
  -5   0   1        107.38         98.26         2.09 o
  -4   0   1        913.37        870.19         5.16 o
  -3   0   1         49.79         52.80         1.20 o
  -2   0   1        197.98        227.14         7.86 o
   1   0   1        385.88        396.20         4.72 o
   2   0   1       2437.49       2400.81        13.66 o
   3   0   1       2088.14       2017.12        11.28 o
   4   0   1       1161.57       1133.74        13.44 o
   5   0   1       1433.67       1466.70        14.78 o
   6   0   1         75.94         68.73         3.22 o
   7   0   1         16.28         17.02         1.92 o
   8   0   1         27.09         22.11         2.69 o
   9   0   1          6.97          4.84         1.88 o
 -10   1   1         13.21         12.39         2.88 o
  -9   1   1         68.96         68.80         3.51 o
  -8   1   1        268.45        256.92         9.72 o
  -7   1   1        293.60        239.98        57.03 o
  -6   1   1        438.47        401.68         7.64 o
  -5   1   1         12.19          8.41         0.75 o
  -4   1   1        945.66       1008.66         6.79 o
  -3   1   1       1945.97       1984.69         9.02 o
  -2   1   1        184.73        182.52         3.58 o
   1   1   1         27.90         32.43         2.50 o
   2   1   1       1609.91       1783.75        13.60 o
   3   1   1         32.55         40.64         1.25 o
   4   1   1        870.75        905.79         7.69 o
   5   1   1         53.84         49.20         2.03 o
   6   1   1        186.91        180.60         5.27 o
   7   1   1         24.21         23.87         2.15 o
   8   1   1         31.69         31.71         2.65 o
   9   1   1         53.18         60.74         5.39 o
 -10   2   1         12.83         10.46         2.64 o
  -9   2   1         71.22         63.90         5.37 o
  -8   2   1         13.30         11.27         1.52 o
  -7   2   1         26.42         23.01         1.82 o
  -6   2   1        434.34        429.84        17.50 o
  -5   2   1        433.44        409.10         4.00 o
  -4   2   1        392.03        416.47         3.96 o
  -3   2   1       1998.51       2091.88        10.12 o
  -2   2   1        104.02        152.23         3.94 o
  -1   2   1       1405.87       1501.67        11.19 o
   0   2   1       1122.14       1207.96        11.06 o
   1   2   1        383.75        369.60         3.27 o
   2   2   1        885.30        923.97         9.79 o
   3   2   1         33.78         36.51         0.94 o
   4   2   1        100.98        118.14         2.49 o
   5   2   1        590.80        578.93        13.44 o
   6   2   1        128.17        123.36         2.92 o
   7   2   1         41.99         41.83         2.78 o
   8   2   1         84.95         89.83         5.85 o
   9   2   1         80.97         68.46         5.68 o
  -9   3   1         23.05         25.16         3.61 o
  -8   3   1        209.48        210.75         5.51 o
  -7   3   1         65.29         55.65         4.29 o
  -6   3   1        193.35        195.52         6.21 o
  -5   3   1        200.64        201.85         3.61 o
  -4   3   1        602.51        584.60         7.03 o
  -3   3   1        593.76        547.70         3.58 o
  -2   3   1       1142.78       1120.48        28.03 o
  -1   3   1        518.15        493.47         6.10 o
   0   3   1       2353.81       2496.82        15.91 o
   1   3   1       3322.63       3416.40        16.08 o
   2   3   1        129.50        105.59         1.48 o
   3   3   1        757.12        862.37         8.62 o
   4   3   1          6.22          6.84         0.59 o
   5   3   1        637.40        625.47        22.75 o
   6   3   1        343.21        324.93         5.08 o
   7   3   1         70.07         72.85         4.78 o
   8   3   1         65.63         69.13         5.11 o
   9   3   1         29.96         28.34         3.70 o
  -9   4   1        101.96        101.84         6.69 o
  -8   4   1          4.59          6.48         1.40 o
  -7   4   1         36.12         39.86         2.28 o
  -6   4   1        353.77        347.79         7.06 o
  -5   4   1        227.38        197.82         3.51 o
  -4   4   1         90.92        102.23         1.90 o
  -3   4   1         12.22         13.59         0.66 o
  -2   4   1       1291.89       1349.36        10.37 o
   0   4   1        207.79        215.77         8.71 o
   1   4   1       1287.95       1387.19         6.89 o
   2   4   1       2295.68       2392.17         8.94 o
   3   4   1       1015.67        999.36         7.40 o
   4   4   1        582.14        560.00         9.54 o
   5   4   1        462.14        438.51         6.85 o
   6   4   1          1.41          2.07         0.54 o
   7   4   1         53.46         58.86         4.33 o
   8   4   1         43.74         40.92         3.95 o
  -7   5   1        185.97        186.07         6.38 o
  -6   5   1        316.42        304.06         7.21 o
  -5   5   1        298.08        293.88         6.27 o
  -4   5   1        151.43        162.65         3.88 o
  -3   5   1        608.80        631.33         6.01 o
  -2   5   1         60.82         60.46         3.46 o
   0   5   1        592.36        671.36         9.26 o
   1   5   1       1163.30       1300.18         7.27 o
   2   5   1        193.41        228.99         4.57 o
   3   5   1        310.60        318.01         4.74 o
   4   5   1        208.84        199.60         3.53 o
   5   5   1        158.39        140.49         3.07 o
   6   5   1        136.54        143.19         5.85 o
   7   5   1         24.88         25.60         2.87 o
  -7   6   1          6.80          6.07         1.45 o
  -6   6   1        146.45        146.58         4.17 o
  -5   6   1        324.68        317.31         5.14 o
  -4   6   1        134.23        132.05         3.62 o
  -3   6   1         61.63         55.14         4.14 o
   1   6   1         72.47         79.30         2.13 o
   2   6   1        137.20        139.19         2.73 o
   3   6   1         22.54         15.13         0.87 o
   4   6   1          5.01          4.06         1.01 o
   5   6   1        209.84        181.94         5.03 o
  -7   7   1        138.06        132.97         6.36 o
  -6   7   1        239.18        245.79         5.67 o
  -5   7   1        124.55        126.48         3.96 o
  -4   7   1        185.04        171.57         3.95 o
  -3   7   1        376.66        377.42         6.72 o
  -2   7   1        372.06        354.76        13.54 o
  -1   7   1        869.85        869.04        24.64 o
   0   7   1        136.68        120.47         4.02 o
   2   7   1         60.12         71.35         2.82 o
  -7   8   1         53.79         51.57         4.10 o
  -6   8   1         47.00         41.62         2.54 o
  -5   8   1         15.36         13.22         1.44 o
  -4   8   1        229.58        218.75         5.43 o
  -3   8   1         62.10         58.72         2.87 o
  -2   8   1        160.34        167.18         5.44 o
  -1   8   1         55.42         56.96         2.89 o
   0   8   1        257.89        254.28         6.34 o
   2   8   1        470.81        434.79        11.11 o
  -6   9   1        124.75        118.01         6.26 o
  -5   9   1         61.14         58.89         3.07 o
  -4   9   1        198.42        177.46         5.27 o
  -3   9   1          9.24          8.99         1.43 o
  -2   9   1        127.61        127.33         4.54 o
  -1   9   1         33.95         33.80         2.44 o
   0   9   1         85.52         78.19         3.63 o
   2   9   1         49.37         41.68         3.32 o
   3   9   1         13.48         10.51         1.75 o
   4   9   1         78.33         76.07         4.36 o
  -5  10   1        147.22        145.40         5.08 o
  -4  10   1         59.65         59.66         3.31 o
  -3  10   1        489.46        472.09         9.16 o
  -2  10   1          0.41          1.56         0.97 o
  -1  10   1         39.12         35.77         2.71 o
   2  10   1        190.14        190.95         7.43 o
   3  10   1         30.73         29.43         2.99 o
  -5  11   1         11.27         11.28         2.26 o
  -4  11   1        140.36        143.13         5.35 o
  -3  11   1        249.16        261.04         9.92 o
  -2  11   1        162.55        162.45         5.77 o
  -1  11   1        225.00        223.64         9.44 o
  -4  12   1         68.65         71.57         3.99 o
  -3  12   1         18.54         12.92         1.81 o
  -2  12   1          7.01          5.56         1.90 o
  -4 -12   2         10.00          6.71         1.99 o
  -3 -12   2         68.12         62.72         3.80 o
  -2 -12   2         31.13         29.41         1.82 o
  -1 -12   2         11.80         11.67         1.35 o
   0 -12   2         12.14          9.37         1.05 o
   1 -12   2         34.70         34.32         2.83 o
   2 -12   2          4.96          1.64         1.32 o
  -5 -11   2         40.12         36.99         3.60 o
  -4 -11   2         15.26         19.97         1.67 o
  -3 -11   2         12.77         15.56         1.49 o
  -2 -11   2        108.89        111.35         4.58 o
  -1 -11   2         87.11         82.68         3.23 o
   0 -11   2        128.11        133.68         2.96 o
   1 -11   2        322.66        314.51         8.70 o
   2 -11   2        105.86         97.77         5.09 o
   3 -11   2        206.06        217.59         7.41 o
   4 -11   2         45.09         47.02         3.24 o
  -7 -10   2         30.21         32.72         4.04 o
  -6 -10   2         23.17         23.06         2.47 o
  -5 -10   2         15.37         14.86         1.61 o
  -4 -10   2         75.48         75.99         3.07 o
  -3 -10   2          8.49          6.55         0.83 o
  -2 -10   2         11.66         11.85         1.11 o
  -1 -10   2        128.66        123.21         2.51 o
   0 -10   2        153.94        146.42         2.67 o
   1 -10   2          1.77          2.13         0.77 o
   2 -10   2         67.83         68.21         2.77 o
   3 -10   2         85.26         79.25         4.87 o
   4 -10   2        116.65        110.62         4.70 o
   5 -10   2         78.24         72.18         6.15 o
  -7  -9   2        121.30        127.75         7.69 o
  -6  -9   2        126.24        128.64         5.22 o
  -5  -9   2        166.59        171.36         4.69 o
  -4  -9   2         98.25         93.57         2.56 o
  -3  -9   2         17.44         17.19         1.16 o
  -2  -9   2         80.39         78.97         1.62 o
  -1  -9   2        747.46        719.24         4.71 o
   0  -9   2         23.33         29.32         1.29 o
   1  -9   2        116.83        103.90         2.75 o
   2  -9   2          0.86          0.47         0.62 o
   3  -9   2          1.15          1.25         0.60 o
   4  -9   2        158.26        165.16         5.46 o
   5  -9   2         94.52         93.08         4.20 o
   6  -9   2         61.53         62.10         5.87 o
  -8  -8   2         50.14         52.04         5.30 o
  -7  -8   2         51.05         49.07         4.71 o
  -6  -8   2         75.18         81.44         4.02 o
  -5  -8   2        117.90        112.53         4.71 o
  -4  -8   2        207.45        218.11         4.18 o
  -3  -8   2        628.98        643.31        10.23 o
  -2  -8   2        587.23        548.06         6.28 o
  -1  -8   2         50.69         51.45         1.11 o
   0  -8   2        146.38        140.10         2.54 o
   1  -8   2          7.77         11.07         0.95 o
   2  -8   2        210.87        192.16         3.63 o
   3  -8   2         11.79          9.36         1.02 o
   4  -8   2        139.57        139.64         4.91 o
   5  -8   2        106.06        104.87         5.72 o
   6  -8   2        279.95        310.78        11.68 o
  -9  -7   2         11.30          8.48         2.47 o
  -8  -7   2         32.09         35.07         4.25 o
  -7  -7   2         13.43         13.51         4.51 o
  -6  -7   2         14.93         16.12         1.87 o
  -5  -7   2        230.14        224.82         5.86 o
  -4  -7   2         74.68         70.48         2.67 o
  -3  -7   2        204.63        209.41         3.32 o
  -2  -7   2        793.00        783.81        13.02 o
  -1  -7   2        913.33        889.64         4.73 o
   0  -7   2        901.20        916.45         7.05 o
   1  -7   2        150.89        128.84         2.31 o
   2  -7   2        654.12        685.32         8.96 o
   3  -7   2         59.79         70.27         3.26 o
   4  -7   2        177.48        165.90        10.42 o
   5  -7   2          7.94         11.17         1.45 o
   6  -7   2         27.50         28.96         1.79 o
   7  -7   2         61.83         68.58         6.17 o
  -9  -6   2        118.13        139.84         8.74 o
  -8  -6   2         39.93         48.87         4.85 o
  -7  -6   2         17.64         17.15         2.07 o
  -6  -6   2        152.28        150.98         6.76 o
  -5  -6   2         42.69         42.12         2.18 o
  -4  -6   2        181.03        176.01         4.57 o
  -3  -6   2        210.01        222.50         3.15 o
  -2  -6   2        359.91        339.16         9.10 o
  -1  -6   2        440.72        441.05         3.95 o
   0  -6   2         43.53         48.68         1.20 o
   1  -6   2        123.76        132.18         1.97 o
   2  -6   2         21.74         22.84         1.01 o
   3  -6   2        185.58        186.79         4.31 o
   4  -6   2         32.90         29.94         1.21 o
   5  -6   2        231.39        226.08         6.96 o
   6  -6   2         46.33         55.95         2.33 o
   7  -6   2         19.62         21.04         1.72 o
  -9  -5   2         25.80         28.68         4.32 o
  -8  -5   2         84.19         85.06        10.13 o
  -7  -5   2        185.66        186.76         5.95 o
  -6  -5   2        687.21        687.09        14.47 o
  -5  -5   2        170.23        138.16         7.54 o
  -4  -5   2        187.38        176.32         3.53 o
  -3  -5   2       1135.66       1176.55        10.87 o
  -2  -5   2        109.57        108.20         2.10 o
  -1  -5   2        237.50        210.13         2.25 o
   0  -5   2        111.10        104.60         1.59 o
   1  -5   2        267.05        269.87         2.79 o
   2  -5   2        316.85        324.38         3.58 o
   3  -5   2         82.04         75.44         1.65 o
   4  -5   2        333.58        324.80        11.08 o
   5  -5   2         23.11         24.42         1.52 o
   6  -5   2        223.93        204.03         5.36 o
   7  -5   2         61.90         63.31         2.78 o
   8  -5   2         32.21         32.59         2.85 o
 -10  -4   2         17.78         17.59         3.42 o
  -9  -4   2         29.99         36.22         4.46 o
  -8  -4   2         44.52         40.47         3.35 o
  -7  -4   2        355.47        352.08         7.95 o
  -6  -4   2        885.99        912.94        18.80 o
  -5  -4   2         20.62         17.45         1.03 o
  -4  -4   2        694.54        686.49         8.12 o
  -3  -4   2        383.78        413.57         4.76 o
  -2  -4   2        246.22        244.13         3.35 o
  -1  -4   2        226.21        237.29         2.24 o
   0  -4   2        112.07        125.70         1.51 o
   1  -4   2          6.66          6.07         0.39 o
   2  -4   2        577.58        595.70         7.52 o
   3  -4   2         88.70         83.66         2.25 o
   4  -4   2        779.97        765.03        20.88 o
   5  -4   2         85.76         96.48         2.99 o
   6  -4   2        439.22        453.53         7.99 o
   7  -4   2        193.21        202.18         5.87 o
   8  -4   2         19.10         19.97         3.64 o
 -10  -3   2         21.30         20.20         3.64 o
  -9  -3   2        106.26        101.65         4.97 o
  -8  -3   2         66.04         55.63         4.44 o
  -7  -3   2        103.98         89.73         5.30 o
  -6  -3   2        337.51        348.22         6.97 o
  -5  -3   2        196.09        190.32         3.35 o
  -4  -3   2        516.78        540.63         7.78 o
  -3  -3   2        897.14        887.74         6.01 o
  -2  -3   2        182.60        211.22         2.90 o
  -1  -3   2       1577.30       1563.37         7.94 o
   0  -3   2        567.08        603.25         8.48 o
   1  -3   2       1730.38       1690.32        17.74 o
   2  -3   2        207.75        186.41         2.32 o
   3  -3   2        847.50        843.40        14.87 o
   4  -3   2        534.30        507.06        36.22 o
   5  -3   2         11.05         10.05         1.26 o
   6  -3   2        151.10        147.74         3.92 o
   7  -3   2         64.26         71.06         3.82 o
   8  -3   2        140.53        150.79         5.83 o
 -10  -2   2         69.70         77.51         6.52 o
  -9  -2   2        122.85        114.02        12.23 o
  -8  -2   2          2.51          0.48         0.97 o
  -7  -2   2        489.52        439.19        16.51 o
  -6  -2   2        130.76        126.51         3.15 o
  -5  -2   2        133.55        134.35         5.20 o
  -4  -2   2        202.32        207.14         3.04 o
  -3  -2   2        510.55        522.44         5.23 o
  -2  -2   2       1346.99       1390.61         7.84 o
  -1  -2   2        895.06        902.31         4.79 o
   0  -2   2        310.76        307.32         2.74 o
   1  -2   2        812.06        930.55         5.67 o
   2  -2   2        468.08        517.27         4.03 o
   3  -2   2         56.64         62.84         1.47 o
   4  -2   2         55.60         62.44         3.98 o
   5  -2   2        134.80        136.84         3.44 o
   6  -2   2         22.03         22.54         1.64 o
   7  -2   2         62.07         62.78         6.24 o
   8  -2   2        103.65        100.70         4.80 o
 -10  -1   2         30.27         27.61         4.11 o
  -9  -1   2         69.45         58.50         4.93 o
  -8  -1   2         30.21         29.04         2.59 o
  -7  -1   2         63.10         58.83         2.44 o
  -6  -1   2        250.26        232.93         5.09 o
  -5  -1   2        501.41        481.55         6.52 o
  -4  -1   2        251.70        245.92         3.42 o
  -3  -1   2       2171.35       2270.92        10.70 o
  -2  -1   2       1994.65       2048.62        16.97 o
  -1  -1   2       5473.37       5734.92        25.60 o
   0  -1   2        652.07        707.18         6.96 o
   1  -1   2       3928.52       4143.43        22.49 o
   2  -1   2        440.29        437.99         3.77 o
   3  -1   2        124.50        135.05         2.27 o
   4  -1   2          1.39          1.78         0.62 o
   5  -1   2          5.60          3.23         0.61 o
   6  -1   2        319.16        319.02         7.18 o
   7  -1   2         54.70         50.30         3.17 o
   8  -1   2         62.30         71.32         4.03 o
 -10   0   2          2.11          3.64         1.80 o
  -9   0   2          0.92          9.43        13.54 o
  -8   0   2         12.16         11.11         3.54 o
  -7   0   2         42.77         30.39         1.79 o
  -6   0   2         11.02          7.08         0.67 o
  -5   0   2         85.87         69.24         2.02 o
  -4   0   2       1725.07       1639.23        13.00 o
  -3   0   2       1683.81       1675.02         8.81 o
  -2   0   2       2159.46       2084.54        10.87 o
  -1   0   2        445.32        423.55         6.02 o
   0   0   2        102.72        119.86         1.19 o
   1   0   2        356.22        342.12         2.20 o
   2   0   2       2548.74       2774.63        15.84 o
   3   0   2        284.57        258.91         3.62 o
   4   0   2        564.83        533.06         5.59 o
   5   0   2        208.99        195.07         3.70 o
   6   0   2        188.65        177.26         5.29 o
   7   0   2        350.08        350.90         8.09 o
   8   0   2         72.01         83.57         4.29 o
 -10   1   2         30.73         32.08         2.74 o
  -9   1   2         69.23         72.63         3.70 o
  -8   1   2         28.32         26.63         3.79 o
  -7   1   2         63.06         63.38         2.68 o
  -6   1   2        241.77        224.24         3.67 o
  -5   1   2        496.43        469.99         4.96 o
  -4   1   2        241.79        240.75         4.29 o
  -3   1   2       2178.60       2321.82        11.67 o
  -2   1   2       2005.33       2008.32         9.13 o
  -1   1   2       5490.34       5577.43        24.00 o
   0   1   2        687.54        729.41         4.40 o
   1   1   2       3876.99       4110.27        12.22 o
   2   1   2        465.62        452.41         6.37 o
   3   1   2        113.95        119.43         2.89 o
   4   1   2          2.11          1.56         0.47 o
   5   1   2          4.31          2.52         0.71 o
   6   1   2        323.64        318.69         7.04 o
   7   1   2         52.95         48.08         3.10 o
   8   1   2         65.58         71.88         4.02 o
 -10   2   2         70.17         69.44         5.97 o
  -9   2   2        122.76        122.68         4.69 o
  -8   2   2          2.68          2.34         1.78 o
  -7   2   2        480.87        476.26         8.91 o
  -6   2   2        129.16        125.10         2.33 o
  -5   2   2        134.23        134.36         2.26 o
  -4   2   2        196.30        210.91         4.24 o
  -3   2   2        513.78        541.93        10.15 o
  -2   2   2       1330.03       1364.75        12.52 o
  -1   2   2        886.31        894.92         7.31 o
   0   2   2        320.24        315.71         4.32 o
   1   2   2        802.96        924.05         4.73 o
   2   2   2        471.58        513.87         8.99 o
   3   2   2         55.62         64.24         3.75 o
   4   2   2         56.47         54.17         1.66 o
   5   2   2        133.38        132.24         2.72 o
   6   2   2         21.93         20.19         1.90 o
   7   2   2         60.62         57.92         3.33 o
   8   2   2        107.47        106.16        12.26 o
 -10   3   2         21.58         19.25         3.38 o
  -9   3   2        104.95         95.58         4.11 o
  -8   3   2         69.14         65.03         3.22 o
  -7   3   2        111.32        102.73         3.75 o
  -6   3   2        324.76        306.71        13.48 o
  -5   3   2        189.22        191.65         3.72 o
  -4   3   2        528.11        545.91         9.46 o
  -3   3   2        885.75        873.34        11.80 o
  -2   3   2        199.54        228.31         4.68 o
  -1   3   2       1551.84       1549.28         6.64 o
   0   3   2        568.77        598.64        10.41 o
   1   3   2       1740.47       1704.44        13.60 o
   2   3   2        220.83        193.68         2.75 o
   3   3   2        838.92        801.03        10.19 o
   4   3   2        528.38        549.91        12.27 o
   5   3   2         11.76          9.44         2.89 o
   6   3   2        148.76        149.07         4.96 o
   7   3   2         66.43         77.11         3.80 o
   8   3   2        139.69        136.29         7.23 o
  -9   4   2         28.73         30.51         3.19 o
  -8   4   2         42.54         45.74         3.56 o
  -7   4   2        358.69        367.05         9.40 o
  -6   4   2        897.57        903.39        16.93 o
  -5   4   2         21.17         19.07         1.49 o
  -4   4   2        698.02        647.34         6.38 o
  -3   4   2        365.69        377.41         7.68 o
  -2   4   2        255.74        259.28         5.25 o
  -1   4   2        224.26        234.34         2.49 o
   0   4   2        111.79        125.81         2.24 o
   1   4   2          6.09          6.65         0.63 o
   2   4   2        585.24        606.95         6.40 o
   3   4   2        100.02         95.95         2.60 o
   4   4   2        768.19        776.95        15.28 o
   5   4   2         81.15         95.64         5.66 o
   6   4   2        440.46        476.78         9.35 o
   7   4   2        185.62        196.78         7.76 o
  -8   5   2         82.10         84.53         4.91 o
  -7   5   2        176.22        175.51         6.68 o
  -6   5   2        698.13        672.30         9.03 o
  -5   5   2        182.61        168.33         3.64 o
  -3   5   2       1130.43       1205.65        15.41 o
  -2   5   2        102.94         93.66         3.38 o
  -1   5   2        233.51        214.24         4.13 o
   0   5   2        112.97        107.25         2.80 o
   1   5   2        277.21        281.19         4.94 o
   2   5   2        311.45        313.95         4.44 o
   3   5   2         86.24         72.55         1.93 o
   4   5   2        334.88        349.81         5.85 o
   5   5   2         25.13         22.55         1.44 o
   6   5   2        226.70        225.73         7.38 o
  -8   6   2         40.89         50.05         3.91 o
  -7   6   2         18.95         18.70         2.35 o
  -6   6   2        155.84        150.99         4.52 o
  -5   6   2         41.02         38.64         2.59 o
  -4   6   2        186.79        185.40         4.64 o
  -3   6   2        215.38        224.00         3.99 o
   0   6   2         42.17         46.11         2.64 o
   2   6   2         23.61         24.53         1.44 o
   3   6   2        183.76        184.02         4.65 o
   4   6   2         35.54         31.39         1.89 o
  -8   7   2         30.58         31.25         3.51 o
  -7   7   2         13.51         14.13         1.59 o
  -6   7   2         13.48         15.37         1.67 o
  -5   7   2        236.82        212.77         7.82 o
  -4   7   2         77.42         75.06         3.20 o
  -3   7   2        210.74        214.71         5.28 o
  -2   7   2        800.38        805.21        10.43 o
  -1   7   2        913.35        888.58        11.24 o
   0   7   2        881.82        894.60        12.42 o
   1   7   2        154.98        139.90         4.63 o
   2   7   2        656.35        677.04         8.19 o
   3   7   2         53.62         62.25         3.02 o
   4   7   2        173.81        161.96         4.75 o
  -8   8   2         51.30         44.10         4.25 o
  -7   8   2         47.99         38.14         4.38 o
  -6   8   2         70.47         73.84         3.52 o
  -5   8   2        124.55        127.05         4.47 o
  -4   8   2        202.27        211.11         7.09 o
  -3   8   2        632.42        630.16        11.45 o
  -2   8   2        581.20        554.56         9.24 o
  -1   8   2         46.43         47.93         2.85 o
   0   8   2        149.78        145.04         4.92 o
   1   8   2          7.35          9.93         1.11 o
  -7   9   2        123.66        117.75         6.90 o
  -6   9   2        120.61        121.35         4.72 o
  -5   9   2        165.69        166.38         5.37 o
  -4   9   2         91.40         85.15         3.85 o
  -3   9   2         19.14         20.02         3.11 o
  -2   9   2         83.27         85.07         3.88 o
  -1   9   2        750.29        740.82        11.56 o
   0   9   2         23.15         26.89         2.34 o
   1   9   2        115.50         94.71         5.01 o
  -6  10   2         22.99         19.31         2.09 o
  -5  10   2         16.58         14.57         1.95 o
  -4  10   2         73.94         73.58         4.92 o
  -3  10   2          6.80          7.07         1.47 o
  -2  10   2          9.62          9.75         1.58 o
  -1  10   2        129.84        128.06         5.05 o
   0  10   2        156.89        150.88         5.55 o
  -5  11   2         39.13         33.53         2.73 o
  -4  11   2         14.72         14.03         1.92 o
  -3  11   2         12.04         12.38         1.81 o
  -2  11   2        109.02        114.35         5.03 o
  -1  11   2         94.09         91.59         4.54 o
  -4  12   2         11.07         12.08         1.89 o
  -3  12   2         68.79         69.09         5.37 o
  -2  12   2         32.13         32.49         2.90 o
  -1  12   2         11.65         13.09         2.84 o
  -4 -12   3         71.46         76.49         6.38 o
  -3 -12   3         26.16         24.03         2.63 o
  -2 -12   3         24.49         20.14         1.84 o
  -1 -12   3         62.44         65.61         3.11 o
   0 -12   3        269.11        257.85         6.34 o
   1 -12   3         62.86         59.38         2.95 o
  -6 -11   3         43.79         40.97         5.14 o
  -5 -11   3        114.58        128.98         8.36 o
  -4 -11   3         20.58         19.62         2.24 o
  -3 -11   3         19.28         18.09         1.72 o
  -2 -11   3         23.90         24.74         1.95 o
  -1 -11   3          4.41          4.33         0.96 o
   0 -11   3        133.31        128.61         3.54 o
   1 -11   3        171.68        166.76         4.68 o
   2 -11   3        148.50        142.98         9.08 o
   3 -11   3        299.78        330.83        15.75 o
  -7 -10   3         76.50         87.59         4.81 o
  -6 -10   3        199.50        214.28         6.99 o
  -5 -10   3         32.14         34.14         2.23 o
  -4 -10   3          6.06          6.62         1.03 o
  -3 -10   3         42.85         41.17         2.93 o
  -2 -10   3         85.92         88.15         3.42 o
  -1 -10   3         59.83         55.68         2.68 o
   0 -10   3        122.20        117.43         4.03 o
   1 -10   3         56.41         54.97         2.69 o
   2 -10   3         11.76         12.94         1.61 o
   3 -10   3         26.87         19.71         1.50 o
   4 -10   3         91.90         74.57         7.64 o
  -7  -9   3         29.12         33.43         2.98 o
  -6  -9   3        107.52        118.50         4.18 o
  -5  -9   3         95.04        100.85         3.61 o
  -4  -9   3        191.72        194.73         4.19 o
  -3  -9   3        172.60        176.34         4.64 o
  -2  -9   3        160.36        158.29         2.20 o
  -1  -9   3        267.60        287.26         4.41 o
   0  -9   3          8.70          6.58         0.85 o
   1  -9   3          1.86          1.55         0.81 o
   2  -9   3         34.92         37.78         1.94 o
   3  -9   3         72.64         72.80         3.02 o
   4  -9   3         35.97         33.79         1.93 o
   5  -9   3         11.81         13.97         1.83 o
  -8  -8   3          5.53          6.58         2.34 o
  -7  -8   3         87.25         81.51         5.84 o
  -6  -8   3         30.45         36.99         2.30 o
  -5  -8   3        227.44        235.82         5.29 o
  -4  -8   3        324.79        340.60         5.88 o
  -3  -8   3         79.29         82.05         2.64 o
  -2  -8   3        369.92        350.02         3.71 o
  -1  -8   3        191.86        187.15         4.55 o
   0  -8   3        356.84        331.17         6.46 o
   1  -8   3        204.09        202.98         5.85 o
   2  -8   3        138.60        142.72         3.47 o
   3  -8   3          8.31         10.00         1.17 o
   4  -8   3          0.92          0.63         0.76 o
   5  -8   3         14.41         18.30         2.03 o
   6  -8   3          1.98          3.04         1.67 o
  -9  -7   3          6.77         10.97         2.83 o
  -8  -7   3         31.64         29.61         3.79 o
  -7  -7   3         11.62         12.75         1.77 o
  -6  -7   3        221.67        211.73         6.15 o
  -5  -7   3        233.01        239.73         5.11 o
  -4  -7   3         12.51         12.13         0.82 o
  -3  -7   3          0.34          1.02         0.67 o
  -2  -7   3        103.73         93.68         2.12 o
  -1  -7   3        225.16        217.93         4.10 o
   0  -7   3        266.03        264.72         3.46 o
   1  -7   3        409.02        403.06         4.45 o
   2  -7   3        278.72        275.33         6.65 o
   3  -7   3        314.14        311.43        12.30 o
   4  -7   3        175.74        183.74         7.75 o
   5  -7   3        185.55        194.44         6.44 o
   6  -7   3         64.83         83.98         4.26 o
  -9  -6   3        283.87        313.02        12.67 o
  -8  -6   3         89.24         88.37         4.48 o
  -7  -6   3        282.64        306.67        12.15 o
  -6  -6   3        135.07        132.97         4.75 o
  -5  -6   3        333.52        320.50         6.78 o
  -4  -6   3        225.48        219.50         4.34 o
  -3  -6   3         93.23        105.00         2.78 o
  -2  -6   3        176.97        162.80         7.42 o
  -1  -6   3        154.97        166.16         2.46 o
   0  -6   3         24.85         30.02         1.00 o
   1  -6   3         88.16         97.02         1.96 o
   2  -6   3         20.12         18.24         0.90 o
   3  -6   3         36.24         39.55         1.87 o
   4  -6   3        113.05        106.46         3.55 o
   5  -6   3         26.73         21.94         1.69 o
   6  -6   3         92.21         83.15         4.62 o
   7  -6   3         15.23         12.55         1.47 o
 -10  -5   3         20.63         19.67         3.74 o
  -9  -5   3          6.75          7.08         2.49 o
  -8  -5   3          5.58          4.00         1.34 o
  -7  -5   3         19.55         15.11         1.89 o
  -6  -5   3          4.86          2.25         1.05 o
  -5  -5   3         31.44         30.59         2.14 o
  -4  -5   3        712.11        714.90         9.11 o
  -3  -5   3        223.87        214.36         2.89 o
  -2  -5   3        651.30        701.44         7.24 o
  -1  -5   3        488.02        471.49        11.57 o
   0  -5   3         18.61         15.58         0.68 o
   1  -5   3        525.15        517.48         5.33 o
   2  -5   3        246.79        241.61         5.88 o
   3  -5   3        507.24        523.49         8.61 o
   4  -5   3        196.23        203.01         7.19 o
   5  -5   3          2.32          1.50         0.86 o
   6  -5   3         65.58         66.92         4.82 o
   7  -5   3         12.90         11.19         1.69 o
 -10  -4   3         11.90         10.60         2.93 o
  -9  -4   3         21.11         20.81         2.39 o
  -8  -4   3         15.39         13.65         1.85 o
  -7  -4   3          7.89          7.87         1.06 o
  -6  -4   3         24.66         16.48         1.22 o
  -5  -4   3         30.87         31.44         4.35 o
  -4  -4   3        793.63        818.06         9.45 o
  -3  -4   3         71.05         70.12         2.47 o
  -2  -4   3       2579.07       2688.28        18.85 o
  -1  -4   3       1844.40       1989.93        11.24 o
   0  -4   3       1586.80       1673.03        15.86 o
   1  -4   3        850.45        865.69         7.62 o
   2  -4   3        334.13        353.11         6.23 o
   3  -4   3         63.61         71.50         3.15 o
   4  -4   3        218.21        236.06         4.74 o
   5  -4   3        281.25        281.23         5.50 o
   6  -4   3         15.25         18.30         1.62 o
   7  -4   3         94.34         92.83         3.84 o
 -10  -3   3         43.50         47.46         5.32 o
  -9  -3   3          2.47          3.26         3.05 o
  -8  -3   3         23.32         22.70         2.10 o
  -7  -3   3        108.76        109.97         4.26 o
  -6  -3   3        211.12        217.28         5.44 o
  -5  -3   3        384.21        423.51         7.00 o
  -4  -3   3        164.61        165.97         4.05 o
  -3  -3   3        434.56        529.41         5.47 o
  -2  -3   3        103.98        134.50         1.79 o
  -1  -3   3       1386.08       1569.02         7.48 o
   0  -3   3        352.21        385.61         4.41 o
   1  -3   3        258.34        256.64         2.98 o
   2  -3   3        930.15        961.82         8.23 o
   3  -3   3       1595.05       1664.74        15.19 o
   4  -3   3        240.76        230.30         6.59 o
   5  -3   3         88.03         85.28         2.99 o
   6  -3   3         71.35         79.46         3.22 o
   7  -3   3         33.73         33.56         2.97 o
   8  -3   3         33.18         38.99         4.92 o
 -10  -2   3         30.51         28.27         4.17 o
  -9  -2   3        108.88        105.60         6.00 o
  -8  -2   3        486.21        457.48        12.83 o
  -7  -2   3        475.49        480.72        10.40 o
  -6  -2   3        349.26        324.62         9.34 o
  -5  -2   3        374.88        375.20        10.06 o
  -4  -2   3         74.75         86.49         2.36 o
  -3  -2   3         66.68         66.49         1.91 o
  -2  -2   3        975.70       1084.75         9.83 o
  -1  -2   3        680.62        753.81         8.23 o
   0  -2   3        237.12        258.70         2.82 o
   1  -2   3        271.77        270.91         5.02 o
   2  -2   3         50.12         56.99         1.79 o
   3  -2   3         41.53         48.54         1.45 o
   4  -2   3        368.43        381.87         4.84 o
   5  -2   3         20.34         20.29         1.51 o
   6  -2   3         21.88         18.22         1.58 o
   7  -2   3         32.98         34.18         2.77 o
   8  -2   3         46.17         52.15         4.19 o
 -10  -1   3         17.71         14.77         4.60 o
  -9  -1   3        109.24         99.20         8.21 o
  -8  -1   3         58.25         49.77         3.08 o
  -7  -1   3         32.36         30.55         1.77 o
  -6  -1   3        421.33        377.78         5.41 o
  -5  -1   3        376.98        343.82        12.63 o
  -4  -1   3        776.65        765.42         8.29 o
  -3  -1   3        154.74        181.48         3.12 o
  -2  -1   3        850.15        850.43        12.82 o
  -1  -1   3       1509.65       1635.59        14.44 o
   0  -1   3        868.05        853.21         4.73 o
   1  -1   3        933.12        982.97        15.56 o
   2  -1   3       1024.50       1005.73        12.95 o
   3  -1   3         99.70         92.53         2.02 o
   4  -1   3        224.60        231.81         3.18 o
   5  -1   3        326.40        316.26         5.82 o
   6  -1   3        218.24        223.64         6.34 o
   7  -1   3         62.75         64.45         5.01 o
   8  -1   3         13.23         14.47         2.08 o
 -10   0   3          9.00          5.34         1.64 o
  -9   0   3         37.48         27.68         3.95 o
  -8   0   3        190.57        172.14         5.49 o
  -7   0   3        125.33        114.89         5.92 o
  -6   0   3         53.42         50.92         2.38 o
  -5   0   3        325.87        331.66        13.05 o
  -4   0   3         71.83         49.56         2.00 o
  -3   0   3        257.39        227.25         2.82 o
  -2   0   3       1675.83       1644.54         8.31 o
  -1   0   3        983.63        977.30        11.48 o
   0   0   3       1137.06       1135.37         7.70 o
   1   0   3       1754.91       1757.95         9.82 o
   2   0   3        146.83        154.17         2.26 o
   3   0   3        142.84        139.24         2.23 o
   4   0   3          3.55          1.74         0.40 o
   5   0   3        118.99        122.23         4.37 o
   6   0   3        286.26        280.41         7.07 o
   7   0   3        254.36        266.13         7.41 o
   8   0   3        131.85        148.93         5.98 o
 -10   1   3         18.40         17.71         2.69 o
  -9   1   3        110.79        105.76         3.92 o
  -8   1   3         57.75         52.62         2.82 o
  -7   1   3         31.80         30.97         1.48 o
  -6   1   3        421.68        385.71         4.87 o
  -5   1   3        370.42        340.36         5.36 o
  -4   1   3        786.39        772.89         5.33 o
  -3   1   3        144.86        168.76         1.88 o
  -2   1   3        835.48        830.47         4.28 o
  -1   1   3       1532.33       1651.86         9.19 o
   0   1   3        850.68        843.44         5.25 o
   1   1   3        954.12       1017.36        15.10 o
   2   1   3       1019.09        900.29         5.08 o
   3   1   3         93.72         77.57         5.65 o
   4   1   3        226.45        216.25         6.02 o
   5   1   3        323.39        313.38         6.82 o
   6   1   3        219.01        226.82         6.28 o
   7   1   3         64.82         68.62         3.82 o
   8   1   3         11.54          9.20         1.76 o
 -10   2   3         31.54         32.59         2.77 o
  -9   2   3        111.90        114.16         4.67 o
  -8   2   3        494.19        481.45         8.90 o
  -7   2   3        473.54        445.82        13.93 o
  -6   2   3        346.72        319.35         4.88 o
  -5   2   3        385.29        399.71         5.62 o
  -4   2   3         68.88         80.86         1.69 o
  -3   2   3         63.90         65.40         1.39 o
  -2   2   3        980.93       1087.03        10.95 o
  -1   2   3        690.37        782.83         7.03 o
   0   2   3        233.91        245.32         3.00 o
   1   2   3        273.49        270.68         3.41 o
   2   2   3         50.66         52.75         1.99 o
   3   2   3         41.48         40.53         4.88 o
   4   2   3        371.04        345.04        22.46 o
   5   2   3         20.89         21.75         1.88 o
   6   2   3         23.21         21.18         2.00 o
   7   2   3         32.21         34.50         6.12 o
   8   2   3         45.58         51.22         6.50 o
 -10   3   3         43.98         44.49         4.02 o
  -9   3   3          2.44          0.32         1.35 o
  -8   3   3         23.89         24.20         2.78 o
  -7   3   3        106.74        101.46         5.86 o
  -6   3   3        204.22        205.52         3.52 o
  -5   3   3        381.41        388.18         5.12 o
  -4   3   3        155.82        149.11         2.28 o
  -3   3   3        453.85        429.64        65.58 o
  -2   3   3        111.51        147.56         2.40 o
  -1   3   3       1403.77       1568.96         9.31 o
   0   3   3        352.87        377.26         3.17 o
   1   3   3        252.00        250.32         3.42 o
   2   3   3        928.09        936.25        15.57 o
   3   3   3       1589.87       1565.01        12.81 o
   4   3   3        249.86        171.73        40.49 o
   5   3   3         93.20         87.73         3.67 o
   6   3   3         69.40         76.93         3.63 o
   7   3   3         36.19         37.68         2.80 o
   8   3   3         31.23         37.02         4.76 o
  -9   4   3         21.02         25.29         2.98 o
  -8   4   3         14.57         16.73         2.45 o
  -7   4   3          8.66         14.33         2.23 o
  -6   4   3         24.00         21.08         2.03 o
  -5   4   3         27.72         18.31         1.98 o
  -3   4   3         82.94         84.29         3.48 o
  -2   4   3       2594.25       2731.94        65.43 o
  -1   4   3       1847.64       1936.65        11.81 o
   0   4   3       1598.01       1647.11        10.01 o
   1   4   3        834.38        866.38        10.73 o
   2   4   3        336.22        343.09         3.62 o
   3   4   3         62.38         69.74         2.40 o
   4   4   3        216.77        238.06         8.68 o
   5   4   3        284.56        287.49         6.25 o
   6   4   3         13.68         16.75         1.78 o
   7   4   3         97.07        113.37         7.40 o
  -9   5   3          6.09          6.82         1.80 o
  -8   5   3          5.49          7.77         1.91 o
  -7   5   3         20.39         18.52         2.53 o
  -6   5   3          5.39          4.11         0.83 o
  -5   5   3         36.17         31.99         2.91 o
  -4   5   3        706.62        708.29         9.26 o
  -3   5   3        224.90        216.23         5.79 o
  -2   5   3        627.90        589.67        45.18 o
  -1   5   3        486.60        475.38         9.51 o
   0   5   3         19.65         20.89         2.45 o
   1   5   3        523.47        524.63         8.19 o
   2   5   3        246.32        236.79         7.46 o
   3   5   3        500.91        519.25         6.27 o
   4   5   3        200.10        205.34         4.55 o
   5   5   3          1.30          2.85         1.55 o
   6   5   3         65.76         61.46         5.19 o
  -9   6   3        282.73        298.78        10.34 o
  -8   6   3         89.32         97.42         5.78 o
  -7   6   3        281.64        307.48         9.74 o
  -6   6   3        142.85        137.87         4.58 o
  -5   6   3        320.58        296.32         6.47 o
  -4   6   3        222.71        214.21         5.26 o
  -3   6   3         90.70        102.33         2.75 o
  -2   6   3        180.46        178.10         4.50 o
  -1   6   3        148.99        155.28         4.10 o
   0   6   3         22.22         25.70         2.03 o
   1   6   3         88.85        103.75         3.92 o
   2   6   3         20.24         17.33         1.54 o
   3   6   3         37.15         40.89         3.53 o
   4   6   3        109.86        110.37         6.20 o
   5   6   3         29.02         30.66         3.74 o
  -9   7   3          6.67          5.33         1.95 o
  -8   7   3         30.93         27.93         2.37 o
  -7   7   3         11.05          9.28         1.50 o
  -6   7   3        226.15        223.15         6.04 o
  -5   7   3        235.88        235.50         6.01 o
  -4   7   3         10.11          9.22         1.38 o
  -3   7   3          0.75          0.35         0.58 o
  -2   7   3        102.58         93.68         3.69 o
  -1   7   3        218.32        209.28         4.95 o
   0   7   3        280.35        296.03         6.82 o
   1   7   3        411.88        406.96        11.02 o
  -8   8   3          4.89          6.40         1.42 o
  -7   8   3         84.14         74.04         3.79 o
  -6   8   3         31.62         37.16         2.67 o
  -5   8   3        226.24        228.30         6.26 o
  -4   8   3        322.63        326.50         7.39 o
  -3   8   3         82.93         82.61         3.75 o
  -2   8   3        357.92        346.24         7.58 o
  -1   8   3        206.54        205.04         7.69 o
   0   8   3        357.50        360.66         8.04 o
   1   8   3        203.07        203.02         7.88 o
  -7   9   3         28.27         30.37         2.69 o
  -6   9   3        106.03        108.99         4.71 o
  -5   9   3         95.87         98.80         4.42 o
  -4   9   3        192.96        201.74         6.13 o
  -3   9   3        172.85        175.05         5.66 o
  -2   9   3        166.85        163.88         5.55 o
  -1   9   3        262.06        284.20         7.41 o
   0   9   3          9.49          6.05         1.34 o
   1   9   3          2.10          1.17         1.05 o
  -7  10   3         71.69         74.33         4.15 o
  -6  10   3        201.66        208.93         7.39 o
  -5  10   3         31.20         30.58         2.66 o
  -4  10   3          6.44          7.17         1.60 o
  -3  10   3         44.08         38.17         2.97 o
  -2  10   3         88.15         90.00         4.39 o
  -1  10   3         58.23         56.31         3.55 o
   0  10   3        123.80        125.22         5.26 o
  -6  11   3         41.44         38.33         5.11 o
  -5  11   3        113.69        112.74         5.12 o
  -4  11   3         19.79         19.13         2.26 o
  -3  11   3         20.67         19.69         2.33 o
  -2  11   3         23.72         23.11         2.45 o
  -1  11   3          4.93          5.79         1.53 o
   0  11   3        132.53        136.20         5.85 o
  -4  12   3         70.24         77.21         4.51 o
  -3  12   3         25.99         24.15         2.65 o
  -2  12   3         26.68         26.89         2.70 o
  -1  12   3         63.46         65.83         4.25 o
  -3 -12   4         14.28         13.15         2.07 o
  -2 -12   4         37.96         41.60         3.35 o
  -1 -12   4        127.23        127.36         7.40 o
   0 -12   4         42.63         37.49         2.85 o
  -5 -11   4          9.56         12.32         2.97 o
  -4 -11   4         29.67         29.15         2.86 o
  -3 -11   4         56.43         50.29         2.87 o
  -2 -11   4        118.90        116.95         5.23 o
  -1 -11   4         86.44         81.21         4.28 o
   0 -11   4          8.06          8.04         1.63 o
   1 -11   4          4.26          2.97         0.92 o
   2 -11   4         61.70         55.49         2.92 o
  -7 -10   4         90.54         95.52         4.94 o
  -6 -10   4         39.35         44.42         3.21 o
  -5 -10   4         63.02         64.93         3.51 o
  -4 -10   4        206.61        207.31         5.66 o
  -3 -10   4         41.03         43.57         2.62 o
  -2 -10   4         23.72         27.03         2.80 o
  -1 -10   4        101.87        103.97         5.20 o
   0 -10   4         63.18         64.99         3.64 o
   1 -10   4        159.40        152.08         4.55 o
   2 -10   4         46.79         46.48         3.91 o
   3 -10   4         35.95         34.60         2.73 o
  -8  -9   4        104.78        108.45         5.50 o
  -7  -9   4         40.59         38.72         3.12 o
  -6  -9   4         11.68          9.20         1.58 o
  -5  -9   4         12.58         12.16         1.50 o
  -4  -9   4         28.70         29.09         1.83 o
  -3  -9   4         23.67         20.02         1.32 o
  -2  -9   4        217.47        209.28         7.05 o
  -1  -9   4         75.65         78.46         3.13 o
   0  -9   4         30.12         29.53         2.42 o
   1  -9   4        146.20        148.38         5.22 o
   2  -9   4         20.78         16.28         1.50 o
   3  -9   4         59.48         60.61         4.06 o
   4  -9   4          8.87          8.18         1.16 o
  -8  -8   4         10.40          8.78         1.85 o
  -7  -8   4          1.93          0.10         1.41 o
  -6  -8   4         45.42         47.16         2.60 o
  -5  -8   4          6.94          5.60         1.52 o
  -4  -8   4         20.33         16.55         1.36 o
  -3  -8   4         70.45         72.77         2.78 o
  -2  -8   4        160.99        159.80         4.35 o
  -1  -8   4        309.63        283.92        11.76 o
   0  -8   4        347.39        330.35         7.45 o
   1  -8   4        252.07        238.65         6.36 o
   2  -8   4        155.73        162.25         6.13 o
   3  -8   4        320.08        341.38         7.91 o
   4  -8   4        172.22        162.31         8.13 o
   5  -8   4         90.62        105.85         6.40 o
  -9  -7   4         24.41         17.16         3.21 o
  -8  -7   4         50.40         54.15         3.76 o
  -7  -7   4          3.50          3.41         1.02 o
  -6  -7   4         26.21         29.14         2.02 o
  -5  -7   4        104.12        112.93         3.54 o
  -4  -7   4         81.77         70.28         4.59 o
  -3  -7   4        808.85        791.05         8.56 o
  -2  -7   4         95.18         90.36         2.17 o
  -1  -7   4        171.55        182.00         5.28 o
   0  -7   4        173.18        172.71         3.52 o
   1  -7   4        214.65        190.51         3.83 o
   2  -7   4         42.40         41.95         2.44 o
   3  -7   4         34.86         37.94         2.23 o
   4  -7   4        233.35        221.28         6.51 o
   5  -7   4        192.87        194.31         9.49 o
  -9  -6   4         26.49         28.67         4.15 o
  -8  -6   4         36.07         37.39         4.87 o
  -7  -6   4        279.08        279.33         6.17 o
  -6  -6   4         87.80         92.81         3.39 o
  -5  -6   4       1497.27       1520.83        16.65 o
  -4  -6   4        428.34        426.22         6.18 o
  -3  -6   4        666.23        635.81         6.87 o
  -2  -6   4         56.99         52.54         1.43 o
  -1  -6   4         88.79         83.77         2.62 o
   0  -6   4        358.88        353.45         5.46 o
   1  -6   4        155.84        146.62         3.07 o
   2  -6   4        170.06        158.40         6.55 o
   3  -6   4         29.23         25.56         1.82 o
   4  -6   4         16.51         16.30         1.81 o
   5  -6   4        107.62        109.11         4.21 o
   6  -6   4          4.87          3.90         1.52 o
 -10  -5   4         70.00         77.23         6.73 o
  -9  -5   4         40.36         43.06         4.98 o
  -8  -5   4        233.48        230.59         7.01 o
  -7  -5   4        184.18        189.21         5.93 o
  -6  -5   4        105.71        119.84         3.67 o
  -5  -5   4        232.00        247.81         6.32 o
  -4  -5   4         84.04         76.20         2.57 o
  -3  -5   4         40.41         38.18         1.33 o
  -2  -5   4        141.97        147.80         3.06 o
  -1  -5   4         44.67         41.92         1.57 o
   0  -5   4         92.54         82.22         2.85 o
   1  -5   4        458.41        454.35         6.96 o
   2  -5   4        217.26        224.23         4.73 o
   3  -5   4         67.10         69.41         3.42 o
   4  -5   4         15.36         14.28         1.52 o
   5  -5   4         30.34         29.32         2.36 o
   6  -5   4         37.33         42.42         3.30 o
 -10  -4   4          7.68          5.95         2.45 o
  -9  -4   4         36.39         33.54         2.94 o
  -8  -4   4          6.32          2.91         1.11 o
  -7  -4   4         77.06         68.63         3.51 o
  -6  -4   4        286.58        273.10         7.91 o
  -5  -4   4         59.61         61.33         2.44 o
  -4  -4   4         29.44         26.16         1.81 o
  -3  -4   4        194.91        211.55         3.41 o
  -2  -4   4        270.37        248.60         3.44 o
  -1  -4   4        267.62        253.10         4.12 o
   0  -4   4        764.94        744.10         8.56 o
   1  -4   4        579.49        593.00        13.95 o
   2  -4   4        496.99        487.97         8.13 o
   3  -4   4       1014.24        986.45        12.04 o
   4  -4   4         33.17         36.21         2.10 o
   5  -4   4        176.90        178.45         8.02 o
   6  -4   4          0.17          0.69         0.84 o
   7  -4   4         17.42         18.53         1.85 o
 -10  -3   4        102.24        105.94         7.86 o
  -9  -3   4         61.40         60.92         3.86 o
  -8  -3   4        311.68        311.71         7.68 o
  -7  -3   4         78.30         79.78         3.67 o
  -6  -3   4         85.81         79.90         3.43 o
  -5  -3   4        172.09        173.55         3.89 o
  -4  -3   4        225.24        227.24         4.99 o
  -3  -3   4          2.19          3.33         0.43 o
  -2  -3   4       1824.09       1859.06        11.08 o
  -1  -3   4         43.02         43.87         1.46 o
   0  -3   4        123.71        116.94         2.24 o
   1  -3   4         36.78         30.48         1.39 o
   2  -3   4         25.98         31.07         2.03 o
   3  -3   4        110.05        113.01         3.31 o
   4  -3   4        171.59        159.71         4.18 o
   5  -3   4         59.52         68.36         2.92 o
   6  -3   4         98.79        108.89         5.58 o
   7  -3   4         83.48         91.01         3.79 o
 -10  -2   4          4.52          5.24         1.64 o
  -9  -2   4        116.88        113.13         4.99 o
  -8  -2   4         26.90         26.29         2.07 o
  -7  -2   4        328.27        312.16         7.02 o
  -6  -2   4        112.05        108.55         4.35 o
  -5  -2   4       1241.82       1234.13        12.33 o
  -4  -2   4       1249.92       1265.90        23.15 o
  -3  -2   4       1742.58       1824.57         8.41 o
  -2  -2   4        193.27        180.44         2.81 o
  -1  -2   4         12.28         19.48         0.96 o
   0  -2   4        394.04        377.23         3.12 o
   1  -2   4         20.36         15.65         1.04 o
   2  -2   4        302.09        298.46         3.94 o
   3  -2   4         78.48         92.43         2.36 o
   4  -2   4         16.45         11.11         1.23 o
   5  -2   4         11.17          9.21         1.28 o
   6  -2   4         23.43         21.16         1.81 o
   7  -2   4         69.10         74.99         4.31 o
 -10  -1   4        257.24        244.74        18.20 o
  -9  -1   4         31.57         30.88         2.65 o
  -8  -1   4        257.41        248.02         6.60 o
  -7  -1   4         61.27         59.85         3.06 o
  -6  -1   4        327.57        331.48         6.53 o
  -5  -1   4         89.75         77.84         3.95 o
  -4  -1   4        249.17        250.02         5.41 o
  -3  -1   4       1724.30       1761.24        14.82 o
  -2  -1   4        834.74        875.61         8.17 o
  -1  -1   4        264.36        260.38         2.86 o
   0  -1   4        366.34        347.44         2.77 o
   1  -1   4        140.86        143.65         2.12 o
   2  -1   4        101.34        114.31         2.74 o
   3  -1   4         37.62         36.34         1.26 o
   4  -1   4        381.92        352.44         4.65 o
   5  -1   4        371.33        349.63         6.41 o
   6  -1   4        105.02        103.53         4.61 o
   7  -1   4          5.09          4.68         2.85 o
 -10   0   4          3.35          3.30         1.57 o
  -9   0   4        131.27        121.28         5.96 o
  -8   0   4         14.35         13.77         1.76 o
  -7   0   4          3.53          3.66         0.83 o
  -6   0   4          1.34          0.53         0.84 o
  -5   0   4         23.14         21.79         1.30 o
  -4   0   4        319.35        303.22         3.83 o
  -3   0   4         16.06         18.93         1.33 o
  -2   0   4       1513.01       1576.53         7.15 o
  -1   0   4        271.08        272.28         3.49 o
   0   0   4       1065.25       1120.10         5.97 o
   1   0   4        126.98        116.71         1.91 o
   2   0   4        250.24        214.45         3.32 o
   3   0   4        980.50       1006.36         6.55 o
   4   0   4        758.46        743.54         8.63 o
   5   0   4          3.50          5.06         1.88 o
   6   0   4         11.33          5.22         1.27 o
   7   0   4         25.48         29.21         2.72 o
 -10   1   4        258.04        256.78         7.65 o
  -9   1   4         29.16         30.48         3.03 o
  -8   1   4        251.90        232.90         8.31 o
  -7   1   4         56.34         58.13         2.79 o
  -6   1   4        328.99        342.33         6.00 o
  -5   1   4         89.02         79.66         1.78 o
  -4   1   4        243.52        236.22         3.16 o
  -3   1   4       1722.38       1782.99         8.54 o
  -2   1   4        850.09        901.54         5.18 o
  -1   1   4        256.91        254.70         2.48 o
   0   1   4        372.77        356.96         3.70 o
   1   1   4        146.48        152.46         3.21 o
   2   1   4         96.00         98.69         3.69 o
   3   1   4         39.00         35.70         1.42 o
   4   1   4        381.48        358.96         8.77 o
   5   1   4        372.52        363.00         7.79 o
   6   1   4        106.76        110.03         4.64 o
   7   1   4          4.72          6.54         1.52 o
 -10   2   4          4.55          4.40         1.95 o
  -9   2   4        119.03        109.31        12.42 o
  -8   2   4         28.36         30.55         2.25 o
  -7   2   4        324.03        243.53        10.15 o
  -6   2   4        104.79         75.19         7.22 o
  -5   2   4       1252.51       1220.18         9.35 o
  -4   2   4       1239.94       1176.76        10.67 o
  -3   2   4       1751.75       1877.73        15.23 o
  -2   2   4        198.50        189.46         2.08 o
  -1   2   4         11.24         19.44         0.86 o
   0   2   4        390.56        376.78         5.51 o
   1   2   4         19.58         16.44         2.29 o
   2   2   4        303.75        284.99         5.95 o
   3   2   4         77.80         97.63         5.32 o
   4   2   4         16.64         13.04         1.46 o
   5   2   4         11.32          9.38         1.44 o
   6   2   4         22.86         21.68         2.15 o
   7   2   4         68.07         74.86         4.10 o
 -10   3   4        100.45        103.24         6.35 o
  -9   3   4         61.38         62.26         4.71 o
  -8   3   4        304.43        257.08        37.06 o
  -7   3   4         74.05         81.50         3.82 o
  -6   3   4         88.17         74.47         2.52 o
  -5   3   4        177.34        175.53         2.54 o
  -4   3   4        218.44        211.35         5.72 o
  -3   3   4          1.33          4.50         1.37 o
  -2   3   4       1793.96       1705.32        16.10 o
  -1   3   4         46.18         43.21         1.60 o
   0   3   4        122.69        112.78         3.32 o
   1   3   4         38.20         34.69         1.76 o
   2   3   4         22.94         26.36         1.19 o
   3   3   4        114.36        110.55         5.78 o
   4   3   4        170.72        158.15         7.34 o
   5   3   4         57.67         65.45         3.19 o
   6   3   4         96.01        111.24         4.50 o
   7   3   4         84.70         95.10         7.06 o
 -10   4   4          8.17         11.66         2.36 o
  -9   4   4         36.95         33.14         3.62 o
  -8   4   4          6.25          2.45         1.29 o
  -7   4   4         78.08         67.16         2.55 o
  -6   4   4        287.09        266.98        11.79 o
  -5   4   4         61.92         44.57         6.93 o
  -3   4   4        200.44        226.43         9.88 o
  -2   4   4        264.32        242.12         2.81 o
  -1   4   4        270.80        258.26         2.99 o
   0   4   4        743.61        744.57         9.34 o
   1   4   4        594.79        604.20         8.18 o
   2   4   4        503.91        503.49         6.29 o
   3   4   4       1019.09        996.60        10.30 o
   4   4   4         31.41         35.23         3.67 o
   5   4   4        174.67        186.06         5.24 o
   6   4   4          0.08          0.31         1.56 o
   7   4   4         17.77         20.39         3.60 o
 -10   5   4         68.47         70.88         5.41 o
  -9   5   4         44.12         50.59         4.49 o
  -8   5   4        243.33        235.08         9.01 o
  -7   5   4        187.12        195.21         7.86 o
  -6   5   4        102.49        112.28         5.74 o
  -5   5   4        233.34        242.47         8.14 o
  -4   5   4         88.39         79.96         3.29 o
  -3   5   4         43.92         38.34         3.83 o
  -2   5   4        148.76        156.56         2.21 o
  -1   5   4         46.70         43.64         1.06 o
   0   5   4         94.12         89.20         3.46 o
   1   5   4        456.29        461.43         5.67 o
   2   5   4        211.61        208.65         4.91 o
   3   5   4         69.27         75.36         2.48 o
   4   5   4         14.08         16.34         2.79 o
   5   5   4         30.32         37.16         4.17 o
   6   5   4         36.40         37.39         4.32 o
  -9   6   4         24.73         24.59         3.30 o
  -8   6   4         35.50         34.90         3.61 o
  -7   6   4        284.74        279.30         9.79 o
  -6   6   4         86.80         89.03         3.93 o
  -5   6   4       1489.46       1508.63        15.91 o
  -4   6   4        446.10        447.68         8.15 o
  -3   6   4        661.98        670.23         9.82 o
  -2   6   4         50.44         45.60         1.15 o
  -1   6   4         89.51         84.93         2.02 o
   0   6   4        358.30        374.63         7.72 o
   1   6   4        153.05        147.73         3.18 o
   2   6   4        165.12        164.38         5.09 o
   3   6   4         30.36         24.36         3.13 o
   4   6   4         16.38         23.15         3.26 o
   5   6   4        107.02        120.26         7.38 o
   6   6   4          4.48          0.84         1.75 o
  -9   7   4         25.18         21.38         2.24 o
  -8   7   4         51.13         51.62         3.35 o
  -7   7   4          3.90          2.33         1.41 o
  -6   7   4         26.66         27.55         2.32 o
  -5   7   4        108.88        120.74         4.53 o
  -4   7   4         77.98         81.10         3.68 o
  -3   7   4        804.17        807.69        11.50 o
  -2   7   4         98.14         88.07         4.33 o
  -1   7   4        177.74        177.05         5.92 o
   0   7   4        171.74        185.44         5.69 o
   1   7   4        209.21        187.69         5.84 o
   2   7   4         43.58         44.17         3.74 o
   3   7   4         34.29         35.99         3.76 o
   4   7   4        230.48        239.09         9.90 o
  -8   8   4         10.40         11.30         1.76 o
  -7   8   4          2.23          1.78         0.99 o
  -6   8   4         44.32         45.07         3.02 o
  -5   8   4          8.16          6.90         1.33 o
  -4   8   4         19.14         17.77         1.96 o
  -3   8   4         70.42         74.79         5.68 o
  -2   8   4        157.95        150.17         5.21 o
  -1   8   4        310.06        276.52        10.91 o
   0   8   4        344.51        337.94         8.04 o
   1   8   4        236.47        242.11         8.01 o
  -8   9   4        106.25        104.04         5.05 o
  -7   9   4         39.77         39.78         3.07 o
  -6   9   4         11.18         11.36         1.84 o
  -5   9   4         12.91         12.91         1.91 o
  -4   9   4         28.70         31.25         2.67 o
  -3   9   4         24.29         24.35         2.45 o
  -2   9   4        213.12        210.02         6.50 o
  -1   9   4         78.50         84.44         4.29 o
   0   9   4         33.44         32.78         2.78 o
   1   9   4        146.89        164.30         6.00 o
  -7  10   4         89.30         91.63         4.84 o
  -6  10   4         38.61         46.81         3.46 o
  -5  10   4         62.80         63.15         3.86 o
  -4  10   4        205.64        200.71         6.70 o
  -3  10   4         40.71         40.58         3.10 o
  -2  10   4         25.72         28.82         2.63 o
  -1  10   4        102.77        108.82         5.03 o
   0  10   4         65.45         69.23         4.04 o
   1  10   4        161.39        152.83         8.64 o
  -5  11   4          9.69         11.17         1.86 o
  -4  11   4         28.64         31.43         2.92 o
  -3  11   4         52.90         51.37         3.67 o
  -2  11   4        118.72        119.85         5.52 o
  -1  11   4         88.25         88.43         4.82 o
   0  11   4          7.26          9.12         1.88 o
  -3  12   4         12.71         12.69         2.12 o
  -2  12   4         35.98         42.27         3.51 o
  -1  12   4        127.15        129.92         7.27 o
  -5 -11   5          1.97          0.86         1.26 o
  -4 -11   5         38.64         35.53         3.30 o
  -3 -11   5         83.98         86.23         4.76 o
  -2 -11   5         95.17         93.99         6.66 o
  -1 -11   5        106.54        101.98         7.03 o
   0 -11   5        127.08        115.15         5.44 o
   1 -11   5        168.10        172.27         9.31 o
  -6 -10   5         13.33         13.40         2.19 o
  -5 -10   5         59.25         62.53         5.13 o
  -4 -10   5         35.85         36.34         2.53 o
  -3 -10   5        127.20        134.74         4.68 o
  -2 -10   5        283.08        282.56         6.56 o
  -1 -10   5         43.40         42.21         3.50 o
   0 -10   5         94.96         85.28         5.68 o
   1 -10   5         70.94         70.39         3.33 o
   2 -10   5        186.62        187.39         6.94 o
  -7  -9   5        130.78        137.80         7.73 o
  -6  -9   5        127.66        123.76         5.48 o
  -5  -9   5        243.18        252.93         5.39 o
  -4  -9   5        112.51        117.66         4.27 o
  -3  -9   5        137.67        141.42         4.54 o
  -2  -9   5         25.75         18.87         1.76 o
  -1  -9   5         36.87         37.65         2.84 o
   0  -9   5        177.51        166.60         5.89 o
   1  -9   5         58.97         60.52         3.58 o
   2  -9   5         97.30        100.10         6.43 o
   3  -9   5         52.07         51.17         2.90 o
  -8  -8   5          2.71          0.81         2.09 o
  -7  -8   5         16.65         14.16         1.98 o
  -6  -8   5          6.01          7.50         1.25 o
  -5  -8   5         71.18         69.32         2.69 o
  -4  -8   5         77.86         77.52         4.82 o
  -3  -8   5         61.39         67.96         3.06 o
  -2  -8   5        122.80        118.43         4.77 o
  -1  -8   5         51.36         48.43         3.11 o
   0  -8   5         97.19         88.72         8.29 o
   1  -8   5         89.43         84.02         5.64 o
   2  -8   5         54.56         56.40         2.91 o
   3  -8   5        106.70        108.48         4.03 o
   4  -8   5        279.46        311.39        12.30 o
  -9  -7   5         18.94         21.73         2.79 o
  -8  -7   5         39.00         45.49         5.59 o
  -7  -7   5         25.59         26.36         2.07 o
  -6  -7   5          8.58          6.04         1.08 o
  -5  -7   5          6.56          4.42         0.83 o
  -4  -7   5        104.70         99.89         3.69 o
  -3  -7   5        492.29        492.70         7.71 o
  -2  -7   5         24.32         24.81         1.36 o
  -1  -7   5        267.65        249.65         4.13 o
   0  -7   5          3.28          3.17         1.15 o
   1  -7   5        154.18        160.95         5.41 o
   2  -7   5        216.54        221.98         6.50 o
   3  -7   5         52.79         50.10         3.28 o
   4  -7   5          4.21          5.04         1.42 o
   5  -7   5        101.67        101.13         5.67 o
  -9  -6   5         74.55         89.01         5.03 o
  -8  -6   5         16.09         19.98         1.91 o
  -7  -6   5          5.68          4.05         1.17 o
  -6  -6   5        176.30        171.86         4.64 o
  -5  -6   5          1.52          0.49         0.71 o
  -4  -6   5        224.43        229.43         7.46 o
  -3  -6   5        333.62        302.38         6.09 o
  -2  -6   5       1086.52       1034.84         8.11 o
  -1  -6   5        378.22        372.33         5.53 o
   0  -6   5        428.32        425.68         8.21 o
   1  -6   5        157.52        146.71         4.99 o
   2  -6   5         55.30         51.21         2.59 o
   3  -6   5         79.55         75.41         7.60 o
   4  -6   5        117.46        119.17         5.26 o
   5  -6   5         18.49         16.02         1.65 o
 -10  -5   5          7.40          2.36         1.50 o
  -9  -5   5         63.78         71.22         4.48 o
  -8  -5   5        270.12        280.91         6.52 o
  -7  -5   5        169.69        176.36         4.84 o
  -6  -5   5        106.85        105.18         3.63 o
  -5  -5   5         92.19         97.97         2.79 o
  -4  -5   5        156.64        155.22         4.06 o
  -3  -5   5        297.21        273.65         5.76 o
  -2  -5   5         48.36         47.14         1.51 o
  -1  -5   5        407.58        404.17         5.60 o
   0  -5   5        690.33        689.71        10.03 o
   1  -5   5         52.88         52.58         1.28 o
   2  -5   5         56.83         57.11         2.65 o
   3  -5   5        131.87        120.35         5.18 o
   4  -5   5         35.15         27.87         2.03 o
   5  -5   5         36.06         39.26         2.50 o
 -10  -4   5         51.85         42.31         5.16 o
  -9  -4   5         44.91         46.57         2.83 o
  -8  -4   5        124.76        126.64         4.89 o
  -7  -4   5         85.38         78.74         3.15 o
  -6  -4   5         16.69         15.52         1.45 o
  -5  -4   5        365.25        389.34         6.28 o
  -4  -4   5         16.13         14.40         1.37 o
  -3  -4   5        449.73        456.82         7.41 o
  -2  -4   5         54.02         55.96         1.98 o
  -1  -4   5        410.14        417.07         6.88 o
   0  -4   5        676.92        691.65         9.72 o
   1  -4   5        474.63        370.66        34.27 o
   2  -4   5        983.51        969.60        24.35 o
   3  -4   5        143.21        153.19         4.32 o
   4  -4   5         67.80         76.50         3.49 o
   5  -4   5        311.33        305.31        10.41 o
   6  -4   5         47.45         45.90         2.77 o
 -10  -3   5         20.51         16.35         3.47 o
  -9  -3   5         24.00         24.55         2.85 o
  -8  -3   5         82.80         87.78         3.44 o
  -7  -3   5        181.01        172.74         4.50 o
  -6  -3   5        236.72        226.46         4.80 o
  -5  -3   5        225.54        214.72         4.42 o
  -4  -3   5        201.84        177.50         8.21 o
  -3  -3   5        163.49        156.50         5.21 o
  -2  -3   5        385.41        403.48         5.41 o
  -1  -3   5        666.47        660.74        12.05 o
   0  -3   5        592.46        446.40        84.52 o
   1  -3   5        139.47        125.61         4.16 o
   2  -3   5        237.67        230.05         8.22 o
   3  -3   5        240.40        223.10         5.01 o
   4  -3   5         48.29         44.95         3.03 o
   5  -3   5         28.13         27.77         2.16 o
   6  -3   5         23.38         20.07         1.93 o
 -10  -2   5          0.35         -0.33         1.14 o
  -9  -2   5         65.74         63.79         3.77 o
  -8  -2   5         26.23         21.30         1.75 o
  -7  -2   5        379.26        381.99         6.42 o
  -6  -2   5        122.42        124.33         6.31 o
  -5  -2   5        147.54        137.49         4.20 o
  -4  -2   5        315.79        308.34         6.73 o
  -3  -2   5        922.35        948.78        15.14 o
  -2  -2   5        827.36        828.85        13.87 o
  -1  -2   5        570.95        531.00         4.67 o
   0  -2   5        853.78        814.91         7.24 o
   1  -2   5        384.52        371.53         4.41 o
   2  -2   5        208.80        192.37         4.88 o
   3  -2   5          2.99          1.22         0.94 o
   4  -2   5         14.75         12.48         1.39 o
   5  -2   5          9.75          7.35         1.36 o
   6  -2   5          5.60          4.62         1.14 o
 -10  -1   5         15.48         14.16         2.00 o
  -9  -1   5         28.92         30.20         4.08 o
  -8  -1   5        299.46        289.18         5.80 o
  -7  -1   5        393.24        382.71         7.45 o
  -6  -1   5        110.16        101.45         3.58 o
  -5  -1   5        539.22        539.26         7.37 o
  -4  -1   5        161.84        163.24         5.29 o
  -3  -1   5        136.97        120.21         6.50 o
  -2  -1   5        183.56        186.91         3.87 o
  -1  -1   5        116.57        127.97         2.23 o
   0  -1   5        628.39        612.46         4.94 o
   1  -1   5        196.57        186.43         2.72 o
   2  -1   5        287.83        297.79         3.49 o
   3  -1   5        141.76        131.71         2.42 o
   4  -1   5          8.16          7.46         1.10 o
   5  -1   5         31.44         28.11         2.06 o
   6  -1   5         18.25         18.19         2.23 o
 -10   0   5         79.63         76.24         5.56 o
  -9   0   5         13.41         12.20         2.31 o
  -8   0   5         62.54         58.01         4.09 o
  -7   0   5         24.79         20.21         1.27 o
  -6   0   5         62.66         54.31         2.19 o
  -5   0   5         45.81         37.32         1.80 o
  -4   0   5          0.55          1.73         0.80 o
  -3   0   5         10.61         11.02         0.78 o
  -2   0   5         93.45        114.65         2.58 o
  -1   0   5          2.30          2.01         0.68 o
   0   0   5        383.66        423.03         4.28 o
   1   0   5        172.23        164.46         2.54 o
   2   0   5        225.10        224.26         2.75 o
   3   0   5        437.75        432.20         5.16 o
   4   0   5        134.51        130.40         3.92 o
   5   0   5        285.27        302.31         7.72 o
   6   0   5         97.14        111.42         4.97 o
 -10   1   5         15.54         18.59         3.24 o
  -9   1   5         26.53         26.63         5.79 o
  -8   1   5        289.61        290.07         5.31 o
  -7   1   5        402.99        381.42         5.36 o
  -6   1   5        102.14         94.14         2.32 o
  -5   1   5        545.03        528.74         5.04 o
  -4   1   5        163.10        159.41         3.68 o
  -3   1   5        138.33        123.90         2.05 o
  -2   1   5        176.05        173.96         2.98 o
  -1   1   5        120.07        133.28         3.23 o
   0   1   5        619.05        615.57         7.06 o
   1   1   5        206.31        201.57         4.03 o
   2   1   5        284.08        296.84         4.74 o
   3   1   5        143.10        136.91         3.77 o
   4   1   5          7.75          5.64         1.18 o
   5   1   5         30.82         27.55         2.41 o
   6   1   5         19.71         17.27         2.04 o
 -10   2   5          0.65         -2.06         2.06 o
  -9   2   5         66.89         70.71         3.50 o
  -8   2   5         26.57         21.63         1.46 o
  -7   2   5        377.80        368.43         6.55 o
  -6   2   5        127.21        124.65         2.77 o
  -5   2   5        147.28        131.24         3.71 o
  -4   2   5        318.59        334.66         6.79 o
  -3   2   5        942.72        959.15         8.68 o
  -2   2   5        854.47        881.39         7.35 o
  -1   2   5        557.66        543.47         7.26 o
   0   2   5        867.25        866.79         9.25 o
   1   2   5        373.54        370.55         4.53 o
   2   2   5        207.18        191.49         4.04 o
   3   2   5          2.47          2.20         0.82 o
   4   2   5         14.11         11.71         1.50 o
   5   2   5         10.07          7.46         1.32 o
   6   2   5          5.23          4.33         1.20 o
 -10   3   5         20.56         16.99         2.78 o
  -9   3   5         23.56         24.29         3.19 o
  -8   3   5         79.58         77.63         8.90 o
  -7   3   5        183.05        167.40         4.23 o
  -6   3   5        245.57        236.52         4.22 o
  -5   3   5        218.05        197.38         2.85 o
  -4   3   5        204.42        200.23         8.96 o
  -3   3   5        166.45        166.83         2.87 o
  -2   3   5        378.85        409.44         4.26 o
  -1   3   5        676.82        695.74         8.77 o
   0   3   5        595.01        599.25         9.73 o
   1   3   5        135.77        123.22         2.56 o
   2   3   5        230.24        228.91         5.54 o
   3   3   5        235.25        217.93         8.65 o
   4   3   5         49.94         47.90         3.11 o
   5   3   5         26.96         26.93         2.25 o
   6   3   5         23.01         22.01         3.52 o
 -10   4   5         51.36         50.05         4.66 o
  -9   4   5         44.46         44.30         4.26 o
  -8   4   5        124.79        125.63         6.67 o
  -7   4   5         85.15         70.28         4.55 o
  -6   4   5         16.05         13.25         1.01 o
  -5   4   5        363.20        300.96         4.68 o
  -4   4   5         17.98         18.44         1.54 o
  -3   4   5        445.45        477.13         5.47 o
  -2   4   5         52.35         55.61         1.58 o
  -1   4   5        404.11        407.52         4.31 o
   0   4   5        684.07        707.20         7.71 o
   1   4   5        477.38        469.85         5.50 o
   2   4   5        986.21        943.85         8.52 o
   3   4   5        139.75        142.26         7.05 o
   4   4   5         64.51         78.58         3.29 o
   5   4   5        313.07        328.07        12.25 o
   6   4   5         47.54         52.34         5.34 o
 -10   5   5          7.16          7.39         2.30 o
  -9   5   5         65.53         75.54         5.69 o
  -8   5   5        265.30        250.66         9.75 o
  -7   5   5        170.08        172.23         7.76 o
  -6   5   5        102.47        107.22         5.90 o
  -5   5   5         97.08        102.77         4.05 o
  -4   5   5        154.10        150.50         4.76 o
  -3   5   5        294.05        283.22         4.50 o
  -2   5   5         50.44         50.02         1.29 o
  -1   5   5        400.46        370.22        12.17 o
   0   5   5        691.07        691.65         7.90 o
   1   5   5         54.08         54.27         1.92 o
   2   5   5         56.63         62.61         1.97 o
   3   5   5        137.79        129.70         6.81 o
   4   5   5         33.89         38.87         4.17 o
   5   5   5         36.17         40.83         4.57 o
  -9   6   5         72.79         78.81         5.89 o
  -8   6   5         15.47         17.44         3.05 o
  -7   6   5          5.75          6.27         1.35 o
  -6   6   5        176.84        171.09         5.66 o
  -5   6   5          1.01          0.65         1.12 o
  -4   6   5        229.81        242.42         6.31 o
  -3   6   5        315.62        286.53         5.68 o
  -2   6   5       1080.77       1017.89        24.90 o
  -1   6   5        371.64        374.88         7.74 o
   0   6   5        433.13        442.75         6.61 o
   1   6   5        166.76        163.55         4.21 o
   2   6   5         57.74         55.54         3.13 o
   3   6   5         77.80         74.35         5.29 o
   4   6   5        117.97        117.51         7.27 o
   5   6   5         18.07         15.00         2.90 o
  -9   7   5         19.26         18.06         2.29 o
  -8   7   5         38.40         40.55         3.11 o
  -7   7   5         26.39         23.74         2.33 o
  -6   7   5          7.41          3.57         1.07 o
  -5   7   5          6.35          3.79         1.35 o
  -4   7   5        101.71         98.83         4.28 o
  -3   7   5        497.55        496.88         9.38 o
  -2   7   5         28.83         30.52         1.23 o
  -1   7   5        265.38        262.02         6.90 o
   0   7   5          3.69          5.80         0.80 o
   1   7   5        153.43        158.23         4.34 o
   2   7   5        219.23        218.45         6.48 o
   3   7   5         54.27         62.55         5.14 o
   4   7   5          4.55          1.97         1.65 o
   5   7   5        104.38        112.92         7.70 o
  -8   8   5          2.69          2.87         2.66 o
  -7   8   5         17.00         14.29         1.88 o
  -6   8   5          5.99          8.17         1.65 o
  -5   8   5         70.54         68.48         3.84 o
  -4   8   5         79.27         79.99         4.08 o
  -3   8   5         63.74         70.02         3.76 o
  -2   8   5        127.95        127.51         5.02 o
  -1   8   5         50.11         44.64         3.12 o
   0   8   5         95.23         91.86         3.31 o
   1   8   5         95.13        101.82         3.67 o
   2   8   5         49.72         52.42         4.46 o
   3   8   5        106.20        109.19         6.80 o
  -7   9   5        132.75        139.54         5.89 o
  -6   9   5        126.00        126.15         5.56 o
  -5   9   5        245.24        254.23         7.59 o
  -4   9   5        114.80        116.84         5.15 o
  -3   9   5        139.87        139.35         5.53 o
  -2   9   5         26.66         23.25         2.50 o
  -1   9   5         38.86         42.78         3.31 o
   0   9   5        175.09        183.26         6.51 o
   1   9   5         63.32         68.33         4.09 o
  -6  10   5         13.86         13.05         2.11 o
  -5  10   5         55.59         54.82         3.82 o
  -4  10   5         38.80         40.11         3.21 o
  -3  10   5        128.66        129.52         5.59 o
  -2  10   5        288.68        300.63         8.61 o
  -1  10   5         40.16         45.29         3.44 o
   0  10   5         94.17         95.14         4.92 o
   1  10   5         73.19         80.25         6.52 o
  -5  11   5          1.84         -0.04         1.17 o
  -4  11   5         40.58         37.80         3.26 o
  -3  11   5         86.63         84.35         4.82 o
  -2  11   5         94.10        101.34         5.27 o
  -1  11   5        103.44        108.89         5.53 o
   0  11   5        129.15        131.11         6.07 o
  -4 -11   6         25.35         24.22         4.39 o
  -3 -11   6         24.69         28.03         2.95 o
  -2 -11   6          3.05          4.05         1.33 o
  -1 -11   6        143.45        132.69         8.75 o
  -6 -10   6         43.39         50.42         3.95 o
  -5 -10   6          3.94          3.10         1.42 o
  -4 -10   6         14.17         17.25         2.29 o
  -3 -10   6         93.20         94.84         5.80 o
  -2 -10   6          3.44          2.19         1.15 o
  -1 -10   6          7.09          4.90         1.29 o
   0 -10   6         57.14         57.17         3.78 o
   1 -10   6        111.81        122.30         5.76 o
  -7  -9   6          3.35          2.47         0.99 o
  -6  -9   6        158.83        196.45         9.20 o
  -5  -9   6        159.58        173.81         9.17 o
  -4  -9   6        173.81        189.15         5.56 o
  -3  -9   6        177.91        188.45         6.01 o
  -2  -9   6        110.87        108.51         8.85 o
  -1  -9   6        132.39        132.82         7.21 o
   0  -9   6         62.26         63.71         3.88 o
   1  -9   6         43.92         46.48         3.37 o
   2  -9   6         80.72         81.04         3.73 o
  -8  -8   6         32.58         33.33         3.13 o
  -7  -8   6          8.20          7.25         1.26 o
  -6  -8   6         11.86         12.14         3.89 o
  -5  -8   6          7.23          8.52         1.36 o
  -4  -8   6        167.29        171.04         5.09 o
  -3  -8   6         10.67          7.63         1.23 o
  -2  -8   6         83.01         85.95         4.24 o
  -1  -8   6         50.30         46.33         3.14 o
   0  -8   6        127.50        126.60         5.23 o
   1  -8   6         73.60         70.99         4.63 o
   2  -8   6         15.10         15.75         1.75 o
   3  -8   6        151.79        163.71         8.67 o
  -9  -7   6         23.47         20.04         3.51 o
  -8  -7   6         89.76        102.19         5.13 o
  -7  -7   6         19.04         15.90         1.69 o
  -6  -7   6        173.22        185.96         5.30 o
  -5  -7   6         74.58         71.87         4.18 o
  -4  -7   6        149.88        131.93         4.30 o
  -3  -7   6          7.60          7.53         1.72 o
  -2  -7   6         26.41         25.29         2.29 o
  -1  -7   6          7.83          6.22         1.62 o
   0  -7   6        112.11        108.64         8.21 o
   1  -7   6        447.47        437.00         9.43 o
   2  -7   6        331.32        324.12         8.37 o
   3  -7   6        101.52        104.22         5.06 o
   4  -7   6         64.48         70.26         3.57 o
  -9  -6   6        111.83        130.08         6.12 o
  -8  -6   6        105.75        111.20         5.31 o
  -7  -6   6        164.00        164.56         4.22 o
  -6  -6   6        235.50        250.62         5.89 o
  -5  -6   6         56.23         61.00         2.91 o
  -4  -6   6        100.04        108.39         3.74 o
  -3  -6   6        341.13        304.88         6.19 o
  -2  -6   6         14.85         12.55         1.12 o
  -1  -6   6        364.60        372.52         8.08 o
   0  -6   6         17.38         22.08         2.57 o
   1  -6   6         98.06        101.72         4.52 o
   2  -6   6        460.96        465.08        10.40 o
   3  -6   6         97.21         89.44         3.65 o
   4  -6   6         63.54         61.43         4.46 o
 -10  -5   6          3.24          1.52         1.50 o
  -9  -5   6         10.17         12.08         2.10 o
  -8  -5   6         53.81         59.92         3.90 o
  -7  -5   6         35.63         37.38         2.34 o
  -6  -5   6        334.55        346.97         9.57 o
  -5  -5   6        323.86        316.11         6.19 o
  -4  -5   6        464.13        415.47        15.35 o
  -3  -5   6        234.42        210.92         4.37 o
  -2  -5   6        438.49        445.90         9.33 o
  -1  -5   6         10.97         11.44         1.59 o
   0  -5   6         10.17          7.68         2.83 o
   1  -5   6        164.74        159.57         5.39 o
   2  -5   6         38.42         43.82         2.75 o
   3  -5   6         54.57         54.90         2.88 o
   4  -5   6        151.37        149.43         5.70 o
   5  -5   6         35.15         36.88         2.57 o
 -10  -4   6          8.74          6.52         1.63 o
  -9  -4   6         48.19         47.85         2.88 o
  -8  -4   6         15.21         15.94         2.03 o
  -7  -4   6         51.48         47.43         2.53 o
  -6  -4   6         44.71         47.80         2.44 o
  -5  -4   6        302.95        323.31         5.95 o
  -4  -4   6         65.43         65.32         3.38 o
  -3  -4   6         53.25         50.85         1.63 o
  -2  -4   6        529.19        527.07         6.55 o
  -1  -4   6          8.27         13.20         1.57 o
   0  -4   6        260.78        250.80         5.52 o
   1  -4   6         21.02         19.22         1.97 o
   2  -4   6         47.41         48.10         2.58 o
   3  -4   6         20.60         23.72         1.91 o
   4  -4   6         96.72        108.39         4.09 o
   5  -4   6        234.17        247.41         7.51 o
 -10  -3   6          7.40          6.57         2.36 o
  -9  -3   6          2.33          5.10         1.42 o
  -8  -3   6        100.82        100.82         3.58 o
  -7  -3   6         22.52         21.02         1.62 o
  -6  -3   6        806.10        845.56         9.57 o
  -5  -3   6         41.52         38.92         2.06 o
  -4  -3   6        526.70        532.83         6.25 o
  -3  -3   6         72.55         55.58         2.26 o
  -2  -3   6        404.53        406.97         5.66 o
  -1  -3   6        328.46        337.58         4.90 o
   0  -3   6        132.58        124.17         2.72 o
   1  -3   6        498.86        484.72        12.32 o
   2  -3   6          6.83          3.91         1.69 o
   3  -3   6        178.02        180.43         7.89 o
   4  -3   6        108.58        112.53         5.28 o
   5  -3   6         16.77         18.29         1.88 o
 -10  -2   6         57.20         55.55         6.63 o
  -9  -2   6        341.73        376.97         8.24 o
  -8  -2   6        114.17        123.52         3.72 o
  -7  -2   6        373.97        381.86        10.28 o
  -6  -2   6        154.39        154.53         3.79 o
  -5  -2   6        194.89        197.34         5.36 o
  -4  -2   6         80.24         77.41         1.96 o
  -3  -2   6        221.11        234.05         3.45 o
  -2  -2   6         31.70         30.45         1.59 o
  -1  -2   6        626.47        644.66         6.73 o
   0  -2   6         30.97         24.22         1.26 o
   1  -2   6        503.67        487.55        11.98 o
   2  -2   6         83.38         88.10         3.24 o
   3  -2   6         28.11         30.02         2.08 o
   4  -2   6         49.35         47.32         2.71 o
   5  -2   6         49.59         53.55         2.94 o
 -10  -1   6         12.33         11.75         2.00 o
  -9  -1   6         54.50         54.15         4.38 o
  -8  -1   6        227.13        217.32         6.04 o
  -7  -1   6         13.16         12.54         1.51 o
  -6  -1   6        796.21        808.84        10.72 o
  -5  -1   6        536.56        542.77        10.38 o
  -4  -1   6        154.30        152.90         2.82 o
  -3  -1   6        833.72        838.68         6.72 o
  -2  -1   6         53.43         46.44         1.82 o
  -1  -1   6        319.18        299.70         4.05 o
   0  -1   6          4.29          5.27         0.74 o
   1  -1   6        485.55        495.13         5.92 o
   2  -1   6        550.08        564.45         9.10 o
   3  -1   6        264.61        265.11         5.73 o
   4  -1   6         87.90        103.56         3.82 o
   5  -1   6         36.08         38.35         2.54 o
 -10   0   6          0.77          0.42         1.20 o
  -9   0   6         28.36         27.19         1.95 o
  -8   0   6         16.22         14.66         1.42 o
  -7   0   6          4.75          3.88         0.71 o
  -6   0   6         51.15         59.17         1.86 o
  -5   0   6          8.74         12.25         1.02 o
  -4   0   6        535.37        550.22         8.37 o
  -3   0   6        259.47        269.04         7.40 o
  -2   0   6          5.15          2.28         0.99 o
  -1   0   6         59.14         59.18         1.70 o
   0   0   6        293.52        270.63         3.62 o
   1   0   6          0.59          0.64         0.63 o
   2   0   6          0.60          1.03         0.81 o
   3   0   6        292.71        279.15         7.16 o
   4   0   6        250.91        237.49         5.63 o
   5   0   6        181.97        204.14         6.75 o
 -10   1   6         12.36         14.63         2.83 o
  -9   1   6         55.35         54.83         2.53 o
  -8   1   6        229.83        216.99         4.61 o
  -7   1   6         15.68         14.40         0.90 o
  -6   1   6        802.95        814.98         8.89 o
  -5   1   6        516.56        533.56         5.88 o
  -4   1   6        147.17        144.31         3.65 o
  -3   1   6        842.42        850.19        13.77 o
  -2   1   6         48.43         42.66         2.13 o
  -1   1   6        314.22        306.82         3.96 o
   0   1   6          5.05          6.17         0.73 o
   1   1   6        477.15        486.52         5.29 o
   2   1   6        557.51        564.26         6.19 o
   3   1   6        259.19        255.29         5.49 o
   4   1   6         88.85        103.14         5.49 o
   5   1   6         34.38         35.19         2.82 o
 -10   2   6         59.99         63.55         5.41 o
  -9   2   6        335.08        343.81        11.88 o
  -8   2   6        120.79        121.91         3.28 o
  -7   2   6        367.54        365.33        18.82 o
  -6   2   6        150.59        147.59         6.12 o
  -5   2   6        198.31        199.83         2.83 o
  -4   2   6         79.82         83.43         2.18 o
  -3   2   6        222.32        242.26         7.48 o
  -2   2   6         28.38         26.25         1.79 o
  -1   2   6        632.19        659.76         7.35 o
   0   2   6         29.65         26.68         1.32 o
   1   2   6        499.96        511.67         5.74 o
   2   2   6         84.54         86.57         2.47 o
   3   2   6         31.26         29.63         2.27 o
   4   2   6         51.77         49.01         3.05 o
   5   2   6         49.29         56.34         3.88 o
 -10   3   6          8.36          6.63         2.20 o
  -9   3   6          1.94          0.22         1.86 o
  -8   3   6        101.05         95.05         5.98 o
  -7   3   6         25.33         24.02         1.34 o
  -6   3   6        798.93        791.68        10.88 o
  -5   3   6         35.67         32.14         1.27 o
  -4   3   6        538.22        572.06         7.29 o
  -3   3   6         64.79         52.05         1.65 o
  -2   3   6        401.75        423.87         7.38 o
  -1   3   6        332.67        345.57         4.54 o
   0   3   6        130.80        118.89         2.80 o
   1   3   6        503.35        505.18         6.85 o
   2   3   6          4.70          2.63         0.94 o
   3   3   6        177.94        174.92         5.13 o
   4   3   6        111.61        116.93         4.48 o
   5   3   6         17.30         17.27         3.38 o
 -10   4   6          9.12         14.69         2.88 o
  -9   4   6         49.61         56.90         5.06 o
  -8   4   6         14.98         17.10         2.90 o
  -7   4   6         52.22         48.11         4.45 o
  -6   4   6         44.96         39.66         1.22 o
  -5   4   6        300.12        295.52         6.88 o
  -4   4   6         64.98         66.72         3.23 o
  -3   4   6         52.30         46.23         1.95 o
  -2   4   6        536.52        534.61        13.14 o
  -1   4   6          7.87         10.53         1.14 o
   0   4   6        258.72        254.71         4.39 o
   1   4   6         20.46         20.87         1.22 o
   2   4   6         46.46         48.60         2.90 o
   3   4   6         18.58         24.42         3.37 o
   4   4   6         98.80        108.20         7.12 o
   5   4   6        233.65        240.54        11.07 o
 -10   5   6          3.00          3.90         2.01 o
  -9   5   6          9.61         12.30         2.64 o
  -8   5   6         55.02         62.35         5.20 o
  -7   5   6         37.58         35.20         4.06 o
  -6   5   6        341.27        343.18        11.08 o
  -5   5   6        320.11        301.25         7.25 o
  -4   5   6        460.99        451.42         5.68 o
  -3   5   6        227.58        198.79         8.37 o
  -2   5   6        451.13        433.08        17.81 o
  -1   5   6         13.65         14.09         0.92 o
   0   5   6          9.95          9.14         0.94 o
   1   5   6        159.35        158.88         4.22 o
   2   5   6         39.48         48.27         3.37 o
   3   5   6         55.63         56.56         4.88 o
   4   5   6        149.66        148.96         8.38 o
   5   5   6         36.06         43.08         4.88 o
  -9   6   6        116.28        133.79         7.97 o
  -8   6   6        110.37        107.07         6.92 o
  -7   6   6        162.40        168.72         6.01 o
  -6   6   6        233.67        236.55         6.89 o
  -5   6   6         54.04         57.03         3.37 o
  -4   6   6        101.49        103.13         5.28 o
  -3   6   6        336.67        310.13         5.00 o
  -2   6   6         15.50         12.72         1.13 o
  -1   6   6        365.48        374.37         6.21 o
   0   6   6         19.37         21.80         1.61 o
   1   6   6         97.62        109.34         3.63 o
   2   6   6        458.90        486.13         9.72 o
   3   6   6         95.50         89.32         6.17 o
   4   6   6         62.47         64.82         5.72 o
  -9   7   6         22.23         17.34         2.30 o
  -8   7   6         91.49         95.07         4.85 o
  -7   7   6         20.53         17.29         2.14 o
  -6   7   6        171.77        172.81         6.16 o
  -5   7   6         78.24         74.64         4.03 o
  -4   7   6        146.14        120.78         4.96 o
  -3   7   6          8.13          8.17         0.92 o
  -2   7   6         25.14         22.26         2.22 o
  -1   7   6          6.79          5.99         1.02 o
   0   7   6        108.86        110.61         3.67 o
   1   7   6        454.75        463.96         7.80 o
   2   7   6        329.71        339.25         8.44 o
   3   7   6        105.91        113.28         7.23 o
   4   7   6         61.08         65.51         5.81 o
  -8   8   6         31.69         27.55         2.80 o
  -7   8   6          8.24          5.02         1.39 o
  -6   8   6         11.87         10.54         1.83 o
  -5   8   6          6.76          4.94         2.28 o
  -4   8   6        168.06        170.59         6.14 o
  -3   8   6         10.74         10.65         1.76 o
  -2   8   6         82.58         89.99         4.48 o
  -1   8   6         49.58         50.55         2.66 o
   0   8   6        127.26        137.14         4.25 o
   1   8   6         72.00         76.94         3.35 o
   2   8   6         15.24         15.20         2.75 o
   3   8   6        153.72        162.19         8.79 o
  -7   9   6          4.13          4.70         1.52 o
  -6   9   6        158.66        172.74         6.72 o
  -5   9   6        157.19        168.64         6.56 o
  -4   9   6        174.19        186.93         6.70 o
  -3   9   6        180.41        191.38         6.72 o
  -2   9   6        106.19        104.58         5.12 o
  -1   9   6        131.31        145.06         7.32 o
   0   9   6         60.82         72.06         4.33 o
   1   9   6         44.50         52.81         3.78 o
  -6  10   6         41.91         49.09         3.87 o
  -5  10   6          3.91          3.22         1.98 o
  -4  10   6         13.65         11.63         1.94 o
  -3  10   6         93.20         94.05         5.00 o
  -2  10   6          4.07          2.64         1.34 o
  -1  10   6          7.26          8.12         1.75 o
   0  10   6         55.39         57.28         4.06 o
   1  10   6        109.28        111.83         7.97 o
  -4  11   6         25.79         26.03         2.89 o
  -3  11   6         23.20         29.61         3.06 o
  -2  11   6          2.40          2.35         1.95 o
  -1  11   6        145.07        143.85         6.50 o
  -5 -10   7         52.51         55.40         5.06 o
  -4 -10   7         70.59         75.25        10.19 o
  -3 -10   7         82.02         82.96         8.11 o
  -2 -10   7        108.57        100.67         5.17 o
  -1 -10   7          7.65          8.26         1.83 o
  -6  -9   7         12.09         14.37         2.43 o
  -5  -9   7         50.97         50.78         3.73 o
  -4  -9   7         42.38         40.63         4.16 o
  -3  -9   7         64.22         67.45         7.46 o
  -2  -9   7        168.17        162.15        12.24 o
  -1  -9   7        317.46        326.95        19.54 o
   0  -9   7         88.09         90.44         6.68 o
   1  -9   7         53.77         59.98         3.36 o
  -7  -8   7        113.93        127.23         9.39 o
  -6  -8   7         26.04         25.90         2.84 o
  -5  -8   7         29.23         36.22         3.10 o
  -4  -8   7         17.96         13.15         1.65 o
  -3  -8   7          8.97          3.32         1.09 o
  -2  -8   7         44.43         43.36         3.20 o
  -1  -8   7         72.30         60.66         3.83 o
   0  -8   7         16.33         16.17         2.10 o
   1  -8   7        131.26        118.40        10.86 o
   2  -8   7         19.15         18.66         1.93 o
  -8  -7   7         14.24         15.25         2.28 o
  -7  -7   7         29.80         31.60         3.00 o
  -6  -7   7          1.05          0.34         0.87 o
  -5  -7   7         43.53         38.30         2.51 o
  -4  -7   7         56.63         59.94         3.09 o
  -3  -7   7        126.80        117.84         5.12 o
  -2  -7   7        103.93        102.27         4.65 o
  -1  -7   7        135.32        129.87         5.28 o
   0  -7   7          4.33          5.56         1.43 o
   1  -7   7         58.97         56.63         3.69 o
   2  -7   7         71.49         63.97         3.35 o
  -9  -6   7         76.62         83.55         4.88 o
  -8  -6   7         50.27         54.54         3.80 o
  -7  -6   7         95.63        108.56         4.12 o
  -6  -6   7        212.24        221.70         5.76 o
  -5  -6   7        380.97        407.86         8.74 o
  -4  -6   7        139.46        140.86         8.59 o
  -3  -6   7        263.90        251.93         6.95 o
  -2  -6   7         93.53         89.71         4.21 o
  -1  -6   7          4.21          5.94         1.47 o
   0  -6   7         48.15         45.52         3.61 o
   1  -6   7         67.01         72.65         4.08 o
   2  -6   7         83.86         91.28         5.74 o
   3  -6   7         40.82         44.21         5.16 o
  -9  -5   7         80.19         91.37         4.85 o
  -8  -5   7         27.38         29.62         2.23 o
  -7  -5   7          7.10          5.89         1.14 o
  -6  -5   7         77.06         84.13         3.44 o
  -5  -5   7        184.51        182.41         5.76 o
  -4  -5   7        456.57        436.12         9.36 o
  -3  -5   7        279.48        289.07         7.15 o
  -2  -5   7        129.91        129.82         4.88 o
  -1  -5   7        508.29        478.26        10.71 o
   0  -5   7        125.82        120.76         4.92 o
   1  -5   7        124.60        123.46         5.11 o
   2  -5   7         18.61         24.13         2.52 o
   3  -5   7          3.41          3.22         1.08 o
 -10  -4   7         41.77         49.45         5.50 o
  -9  -4   7         21.72         24.42         2.48 o
  -8  -4   7         18.54         19.38         1.77 o
  -7  -4   7         20.41         19.56         1.73 o
  -6  -4   7          4.30          4.17         0.99 o
  -5  -4   7         11.21         13.49         1.42 o
  -4  -4   7         44.21         40.20         1.54 o
  -3  -4   7        141.00        128.29         4.57 o
  -2  -4   7         89.38         79.84         3.72 o
  -1  -4   7        250.51        233.68         6.77 o
   0  -4   7         27.98         28.88         1.43 o
   1  -4   7         73.09         74.60         3.87 o
   2  -4   7         39.69         40.89         3.17 o
   3  -4   7         79.81         76.81         3.51 o
   4  -4   7          9.28          9.60         1.51 o
 -10  -3   7         13.24         16.02         3.29 o
  -9  -3   7         69.87         73.70         4.41 o
  -8  -3   7         39.11         41.90         2.34 o
  -7  -3   7          4.07          5.40         1.04 o
  -6  -3   7        145.15        126.85         3.85 o
  -5  -3   7        123.27        116.92         2.74 o
  -4  -3   7        122.65        125.11         3.58 o
  -3  -3   7        438.14        434.48         8.14 o
  -2  -3   7        355.40        360.11         5.58 o
  -1  -3   7        414.28        395.37         8.96 o
   0  -3   7        136.67        124.93         2.96 o
   1  -3   7        106.17        104.54         4.47 o
   2  -3   7        182.80        183.12         6.62 o
   3  -3   7        175.31        180.69         5.26 o
   4  -3   7        126.99        119.71         6.94 o
 -10  -2   7         31.09         34.01         2.99 o
  -9  -2   7        127.47        125.43         6.68 o
  -8  -2   7        110.03        119.36         3.94 o
  -7  -2   7        321.21        330.55         7.96 o
  -6  -2   7        328.78        312.11         7.19 o
  -5  -2   7        702.68        716.57        12.55 o
  -4  -2   7        674.67        649.43        11.34 o
  -3  -2   7        186.85        182.04         3.97 o
  -2  -2   7         71.75         67.27         3.35 o
  -1  -2   7         35.06         33.80         2.48 o
   0  -2   7        383.32        386.14         5.94 o
   1  -2   7         13.53         14.24         1.90 o
   2  -2   7         88.70         83.53         3.41 o
   3  -2   7         34.07         32.12         2.28 o
   4  -2   7        150.36        160.97         5.29 o
 -10  -1   7         60.64         63.52         3.10 o
  -9  -1   7         40.65         44.99         2.50 o
  -8  -1   7         39.40         42.51         1.88 o
  -7  -1   7         22.26         23.04         1.40 o
  -6  -1   7        158.28        152.27         3.27 o
  -5  -1   7        123.91        120.09         3.25 o
  -4  -1   7        618.55        668.66        10.09 o
  -3  -1   7        323.07        329.09         5.22 o
  -2  -1   7        465.39        438.24         5.94 o
  -1  -1   7        435.07        420.14         5.54 o
   0  -1   7        137.81        137.82         3.40 o
   1  -1   7         16.03         15.87         1.21 o
   2  -1   7        252.41        249.43         5.72 o
   3  -1   7         36.67         42.53         2.55 o
   4  -1   7         49.12         52.88         2.95 o
 -10   0   7         70.31         75.58         4.15 o
  -9   0   7         59.83         56.86         2.69 o
  -8   0   7         55.58         55.61         2.55 o
  -7   0   7          2.45          1.29         0.79 o
  -6   0   7         48.44         43.81         2.10 o
  -5   0   7        232.53        229.54         5.52 o
  -4   0   7        139.52        151.26         4.36 o
  -3   0   7         75.77         77.31         3.07 o
  -2   0   7          8.50          9.94         0.85 o
  -1   0   7        525.56        544.39         6.36 o
   0   0   7         46.32         45.84         1.82 o
   1   0   7        899.86        907.59         9.10 o
   2   0   7          0.12         -0.30         0.84 o
   3   0   7         29.20         35.94         2.33 o
   4   0   7          0.01          0.37         0.81 o
 -10   1   7         59.58         66.78         5.66 o
  -9   1   7         39.42         41.86         2.87 o
  -8   1   7         42.18         43.41         2.18 o
  -7   1   7         23.48         26.46         1.28 o
  -6   1   7        154.85        147.49         2.89 o
  -5   1   7        129.81        128.62         6.17 o
  -4   1   7        634.51        680.93        10.60 o
  -3   1   7        335.86        351.35         5.63 o
  -2   1   7        457.81        446.61         6.27 o
  -1   1   7        433.79        414.74         5.74 o
   0   1   7        133.21        125.47         2.85 o
   1   1   7         12.90         12.74         1.04 o
   2   1   7        250.62        250.42         4.35 o
   3   1   7         35.10         35.18         2.27 o
   4   1   7         49.61         57.69         3.61 o
 -10   2   7         30.00         36.12         4.37 o
  -9   2   7        124.43        122.18         7.41 o
  -8   2   7        105.08        105.90         3.98 o
  -7   2   7        315.95        309.21         9.18 o
  -6   2   7        337.55        326.47         4.61 o
  -5   2   7        721.05        721.74        12.92 o
  -4   2   7        678.12        681.21        13.97 o
  -3   2   7        181.66        171.72         4.93 o
  -2   2   7         69.71         68.88         2.09 o
  -1   2   7         34.65         35.13         1.60 o
   0   2   7        381.03        385.37         5.17 o
   1   2   7         12.36         13.15         1.10 o
   2   2   7         88.58         83.26         2.58 o
   3   2   7         35.59         38.45         2.72 o
   4   2   7        149.78        159.69         8.91 o
 -10   3   7         12.96          9.21         2.55 o
  -9   3   7         71.24         68.67         5.64 o
  -8   3   7         39.21         38.76         4.11 o
  -7   3   7          4.16          1.33         1.74 o
  -6   3   7        142.13        124.00         3.73 o
  -5   3   7        126.57        119.82         3.25 o
  -4   3   7        128.85        141.89         4.69 o
  -3   3   7        443.24        442.19         8.06 o
  -2   3   7        356.75        363.95         4.92 o
  -1   3   7        404.44        399.55         5.29 o
   0   3   7        128.32        125.93         3.77 o
   1   3   7        106.03        106.89         2.56 o
   2   3   7        180.53        177.06         4.27 o
   3   3   7        181.26        187.49         9.07 o
   4   3   7        125.67        119.39         7.78 o
 -10   4   7         41.13         57.72         5.52 o
  -9   4   7         22.71         26.32         3.76 o
  -8   4   7         18.32         22.51         3.46 o
  -7   4   7         19.89         15.66         2.67 o
  -6   4   7          4.92          5.82         2.08 o
  -5   4   7         10.67         11.63         0.83 o
  -4   4   7         42.86         39.94         2.67 o
  -3   4   7        142.39        131.28         4.65 o
  -2   4   7         87.51         79.86         2.61 o
  -1   4   7        243.01        228.85         4.28 o
   0   4   7         28.39         29.28         1.88 o
   1   4   7         75.07         74.55         2.95 o
   2   4   7         41.80         44.38         2.95 o
   3   4   7         79.32         78.55         6.08 o
   4   4   7          9.64         10.19         2.41 o
  -9   5   7         77.45         86.80         6.43 o
  -8   5   7         27.30         35.11         4.19 o
  -7   5   7          6.65          5.48         1.81 o
  -6   5   7         75.20         72.34         3.96 o
  -5   5   7        190.18        180.45         3.83 o
  -4   5   7        441.46        419.72         8.84 o
  -3   5   7        282.01        301.79         7.33 o
  -2   5   7        127.65        125.72         3.62 o
  -1   5   7        517.34        525.22         7.63 o
   0   5   7        128.05        124.60         3.84 o
   1   5   7        127.20        132.15         4.05 o
   2   5   7         19.17         21.53         2.22 o
   3   5   7          3.29          4.28         1.79 o
  -9   6   7         78.04         77.35         6.42 o
  -8   6   7         49.15         48.38         3.60 o
  -7   6   7         90.99        100.31         4.85 o
  -6   6   7        216.30        215.85         6.93 o
  -5   6   7        375.54        400.45         9.09 o
  -4   6   7        136.71        140.29         5.34 o
  -3   6   7        271.23        263.09         7.18 o
  -2   6   7         92.64         96.70         3.26 o
  -1   6   7          3.77          4.13         1.00 o
   0   6   7         49.61         46.47         2.49 o
   1   6   7         65.30         70.61         3.12 o
   2   6   7         86.64         90.80         4.42 o
   3   6   7         39.62         48.80         4.97 o
  -8   7   7         15.07         11.80         1.99 o
  -7   7   7         28.44         27.13         2.75 o
  -6   7   7          0.99          0.40         2.08 o
  -5   7   7         42.54         38.91         3.09 o
  -4   7   7         53.73         55.70         5.60 o
  -3   7   7        125.37        129.20         5.30 o
  -2   7   7        107.03        110.21         3.56 o
  -1   7   7        132.78        128.79         4.02 o
   0   7   7          5.24          4.28         1.07 o
   1   7   7         58.63         62.62         3.04 o
   2   7   7         74.12         75.74         5.87 o
  -7   8   7        115.05        121.31         5.74 o
  -6   8   7         28.23         30.32         2.88 o
  -5   8   7         31.44         33.68         3.00 o
  -4   8   7         16.87         12.45         1.82 o
  -3   8   7          9.34          5.66         1.42 o
  -2   8   7         42.99         43.31         4.57 o
  -1   8   7         72.96         68.97         3.09 o
   0   8   7         18.32         19.56         1.82 o
   1   8   7        132.68        132.78         4.57 o
   2   8   7         17.00         19.14         3.24 o
  -6   9   7         11.75         17.87         2.47 o
  -5   9   7         53.80         52.80         3.88 o
  -4   9   7         45.53         49.81         3.69 o
  -3   9   7         65.84         73.45         4.43 o
  -2   9   7        165.92        169.69         6.76 o
  -1   9   7        322.69        354.74         9.78 o
   0   9   7         86.88         94.04         5.12 o
   1   9   7         50.59         59.32         3.81 o
  -5  10   7         56.69         60.29         4.31 o
  -4  10   7         67.88         74.98         4.69 o
  -3  10   7         84.03         89.31         5.09 o
  -2  10   7        107.35        110.63         5.74 o
  -1  10   7          7.06          8.30         2.12 o
  -5  -9   8         86.10         87.47         6.15 o
  -4  -9   8          9.98          7.55         3.26 o
  -3  -9   8          7.87          6.40         1.63 o
  -2  -9   8         35.36         35.82         3.22 o
  -7  -8   8         18.39         22.78         2.72 o
  -6  -8   8         45.58         48.14         3.68 o
  -5  -8   8         39.54         42.33         4.33 o
  -4  -8   8         38.35         37.14         3.11 o
  -3  -8   8        229.98        234.28        13.59 o
  -2  -8   8         11.41          8.14         2.61 o
  -1  -8   8          1.64          3.17         1.31 o
   0  -8   8         76.51         73.26         9.15 o
  -8  -7   8         79.07         87.93         5.10 o
  -7  -7   8         40.33         45.64         3.61 o
  -6  -7   8         13.68         14.44         2.12 o
  -5  -7   8         26.75         26.54         2.70 o
  -4  -7   8         83.43         80.93         4.39 o
  -3  -7   8         46.82         46.88         3.41 o
  -2  -7   8          0.10         -1.28         1.28 o
  -1  -7   8         22.85         21.67         2.48 o
   0  -7   8        188.10        202.64        10.32 o
   1  -7   8         60.29         61.11         4.29 o
  -8  -6   8          5.46          7.10         1.61 o
  -7  -6   8         80.68         85.52         7.19 o
  -6  -6   8         73.41         78.07         3.55 o
  -5  -6   8        224.22        226.10         5.88 o
  -4  -6   8        209.83        199.17         6.54 o
  -3  -6   8         98.84         99.57         5.06 o
  -2  -6   8        218.88        216.94        15.46 o
  -1  -6   8        277.93        275.26        12.30 o
   0  -6   8        148.35        139.82         5.78 o
   1  -6   8         94.54         87.01         4.66 o
   2  -6   8         19.13         16.94         2.27 o
  -9  -5   8         75.38         89.48         4.78 o
  -8  -5   8         73.79         68.78         4.12 o
  -7  -5   8        191.43        214.49         5.71 o
  -6  -5   8        192.82        192.48         5.35 o
  -5  -5   8         49.85         49.35         2.69 o
  -4  -5   8         17.53         12.61         1.82 o
  -3  -5   8          0.28         -0.59         1.16 o
  -2  -5   8        159.20        152.21         4.03 o
  -1  -5   8        135.74        134.73         7.65 o
   0  -5   8        223.70        219.31         7.00 o
   1  -5   8        151.75        150.44         9.08 o
   2  -5   8         30.69         34.83         3.16 o
  -9  -4   8        160.64        176.92         6.36 o
  -8  -4   8         59.32         63.61         3.11 o
  -7  -4   8         35.38         36.92         2.35 o
  -6  -4   8         16.87         16.83         1.66 o
  -5  -4   8          7.99          7.69         3.93 o
  -4  -4   8         74.21         74.14         3.74 o
  -3  -4   8         54.80         51.53         2.41 o
  -2  -4   8         62.83         49.80         2.29 o
  -1  -4   8         37.00         34.87         2.10 o
   0  -4   8         50.02         46.02         3.15 o
   1  -4   8         14.16         11.51         1.73 o
   2  -4   8        116.31        118.29         4.46 o
   3  -4   8         76.12         76.06         3.76 o
 -10  -3   8         58.03         57.80         5.74 o
  -9  -3   8         35.62         43.26         3.36 o
  -8  -3   8         33.61         37.88         2.45 o
  -7  -3   8        210.40        215.53         5.27 o
  -6  -3   8         20.77         20.53         1.68 o
  -5  -3   8         87.75         76.58         3.66 o
  -4  -3   8         76.95         85.40         3.08 o
  -3  -3   8         64.34         61.20         2.56 o
  -2  -3   8         25.00         20.32         1.50 o
  -1  -3   8         23.01         22.63         1.91 o
   0  -3   8        191.69        184.54         6.13 o
   1  -3   8        138.15        135.30         7.80 o
   2  -3   8         67.06         64.51         3.26 o
   3  -3   8        107.86        121.37         4.61 o
 -10  -2   8         30.92         36.32         3.16 o
  -9  -2   8         20.47         21.81         1.91 o
  -8  -2   8          9.16          7.03         1.21 o
  -7  -2   8        150.93        151.68         3.66 o
  -6  -2   8        112.78        117.04         3.18 o
  -5  -2   8        578.51        598.15        11.76 o
  -4  -2   8        398.77        387.21         6.25 o
  -3  -2   8        128.63        131.49         3.59 o
  -2  -2   8        825.55        770.69        10.13 o
  -1  -2   8        190.84        173.73         4.48 o
   0  -2   8        598.55        624.85        11.27 o
   1  -2   8         20.32         20.91         3.15 o
   2  -2   8          9.92         14.20         1.61 o
   3  -2   8         44.58         44.10         2.85 o
 -10  -1   8         48.42         52.88         3.71 o
  -9  -1   8         20.94         20.69         1.84 o
  -8  -1   8        107.65        114.08         3.82 o
  -7  -1   8         43.23         46.30         1.99 o
  -6  -1   8         84.50         89.68         2.68 o
  -5  -1   8         64.97         66.41         2.59 o
  -4  -1   8        195.71        195.66         4.35 o
  -3  -1   8         86.85         71.42         2.61 o
  -2  -1   8        125.60        128.52         2.88 o
  -1  -1   8         85.06         72.93         2.13 o
   0  -1   8        104.39         96.08         2.96 o
   1  -1   8        287.33        265.04         7.43 o
   2  -1   8        112.37        119.47         4.27 o
   3  -1   8         25.94         29.35         2.34 o
 -10   0   8         86.36         89.42         6.74 o
  -9   0   8         40.41         40.08         2.97 o
  -8   0   8        211.59        212.25         4.98 o
  -7   0   8          8.80          9.59         1.15 o
  -6   0   8          2.17          1.84         0.62 o
  -5   0   8         13.47         11.21         1.09 o
  -4   0   8        115.14        106.20         3.11 o
  -3   0   8        256.21        261.70         4.21 o
  -2   0   8        157.14        164.59         3.35 o
  -1   0   8          0.14         -0.36         0.62 o
   0   0   8        576.76        561.84         6.52 o
   1   0   8        127.44        127.82         5.11 o
   2   0   8        254.10        276.05         7.46 o
   3   0   8         48.71         56.74         3.06 o
 -10   1   8         48.13         53.05         5.32 o
  -9   1   8         21.48         22.47         3.44 o
  -8   1   8        109.61        111.59         3.46 o
  -7   1   8         41.66         42.71         2.11 o
  -6   1   8         84.55         89.82         3.00 o
  -5   1   8         64.26         62.24         2.35 o
  -4   1   8        193.87        199.97         4.24 o
  -3   1   8         84.52         71.74         2.24 o
  -2   1   8        121.54        128.80         2.99 o
  -1   1   8         84.41         75.67         2.65 o
   0   1   8        102.57        100.30         2.76 o
   1   1   8        291.19        281.65         6.77 o
   2   1   8        116.34        118.26         4.09 o
   3   1   8         26.12         27.37         2.16 o
 -10   2   8         30.33         30.27         3.96 o
  -9   2   8         20.54         25.74         3.60 o
  -8   2   8          9.49          8.83         2.35 o
  -7   2   8        150.33        147.25         3.65 o
  -6   2   8        113.91        116.73         3.24 o
  -5   2   8        579.46        601.13         9.18 o
  -4   2   8        380.75        365.33         5.28 o
  -3   2   8        121.99        123.08         2.93 o
  -2   2   8        816.38        783.63         8.82 o
  -1   2   8        202.86        195.74         3.86 o
   0   2   8        602.71        605.18         8.26 o
   1   2   8         21.19         21.83         1.31 o
   2   2   8         10.43         13.70         1.52 o
   3   2   8         44.31         38.55         4.43 o
 -10   3   8         56.21         56.94         5.38 o
  -9   3   8         35.13         40.54         4.49 o
  -8   3   8         36.17         40.17         4.32 o
  -7   3   8        213.26        212.55         9.36 o
  -6   3   8         23.12         23.12         1.86 o
  -5   3   8         85.39         77.14         3.80 o
  -4   3   8         76.64         76.58         2.29 o
  -3   3   8         65.75         61.40         2.53 o
  -2   3   8         23.12         19.08         1.29 o
  -1   3   8         26.01         25.85         1.52 o
   0   3   8        191.65        188.13         4.30 o
   1   3   8        137.24        138.28         3.38 o
   2   3   8         69.92         65.78         5.67 o
   3   3   8        108.25        113.12         7.64 o
  -9   4   8        159.68        176.36         9.41 o
  -8   4   8         59.62         65.56         5.63 o
  -7   4   8         36.99         39.76         4.32 o
  -6   4   8         15.83         15.35         2.01 o
  -5   4   8          7.33          7.32         1.48 o
  -4   4   8         76.02         70.17         3.66 o
  -3   4   8         56.66         55.38         2.52 o
  -2   4   8         61.99         51.83         2.47 o
  -1   4   8         39.29         40.76         2.28 o
   0   4   8         51.93         54.24         2.65 o
   1   4   8         12.14         13.23         1.52 o
   2   4   8        117.71        124.33         5.08 o
   3   4   8         72.29         70.80         6.19 o
  -9   5   8         76.96         84.11         6.82 o
  -8   5   8         70.06         75.73         6.16 o
  -7   5   8        190.23        204.56         6.93 o
  -6   5   8        188.90        178.13         6.35 o
  -5   5   8         52.79         48.96         3.28 o
  -4   5   8         17.53         13.35         1.32 o
  -3   5   8          0.34         -0.03         0.77 o
  -2   5   8        161.20        158.84         4.35 o
  -1   5   8        130.72        132.40         4.12 o
   0   5   8        230.51        241.33         6.92 o
   1   5   8        151.10        153.25         4.61 o
   2   5   8         27.45         31.83         2.80 o
  -8   6   8          5.08          5.22         1.78 o
  -7   6   8         82.11         85.73         4.72 o
  -6   6   8         72.18         74.78         4.66 o
  -5   6   8        220.72        220.19         7.16 o
  -4   6   8        215.24        219.29         6.96 o
  -3   6   8        102.82        109.91         3.62 o
  -2   6   8        216.32        214.45         5.19 o
  -1   6   8        282.19        294.72         6.26 o
   0   6   8        149.69        149.57         4.68 o
   1   6   8         90.93         95.99         3.82 o
   2   6   8         19.63         14.63         2.93 o
  -8   7   8         80.04         87.08         5.08 o
  -7   7   8         39.51         38.98         3.35 o
  -6   7   8         14.38         14.56         2.12 o
  -5   7   8         25.63         25.28         2.70 o
  -4   7   8         84.35         80.30         4.43 o
  -3   7   8         47.42         53.43         3.63 o
  -2   7   8          0.19         -1.01         1.05 o
  -1   7   8         24.59         27.22         2.07 o
   0   7   8        187.40        209.59         5.67 o
   1   7   8         60.40         66.25         3.29 o
  -7   8   8         19.58         22.39         2.79 o
  -6   8   8         43.41         40.96         4.07 o
  -5   8   8         39.59         40.16         3.41 o
  -4   8   8         39.46         39.41         3.29 o
  -3   8   8        227.53        244.22         7.93 o
  -2   8   8         12.38         10.99         1.87 o
  -1   8   8          1.79          2.17         1.94 o
   0   8   8         78.77         76.88         3.59 o
  -5   9   8         88.02         97.56         5.41 o
  -4   9   8          9.83         13.07         2.22 o
  -3   9   8          7.63          8.14         1.88 o
  -2   9   8         34.58         34.64         3.33 o
  -4  -8   9         64.44         67.32         4.36 o
  -3  -8   9          6.88          5.69         1.64 o
  -6  -7   9         19.33         17.26         2.37 o
  -5  -7   9         53.36         49.04         3.65 o
  -4  -7   9         61.67         58.24         4.01 o
  -3  -7   9         44.64         45.85         3.52 o
  -2  -7   9          3.30          4.88         1.55 o
  -1  -7   9         32.75         27.57         2.89 o
  -7  -6   9         13.08         12.01         2.27 o
  -6  -6   9          5.37          4.80         1.41 o
  -5  -6   9         22.80         25.85         2.65 o
  -4  -6   9         91.52         92.06         4.74 o
  -3  -6   9        151.70        155.60         4.76 o
  -2  -6   9        142.80        144.14         5.95 o
  -1  -6   9         64.72         67.80         4.25 o
   0  -6   9        153.61        148.42         6.33 o
  -8  -5   9        139.97        148.16         7.30 o
  -7  -5   9        137.93        150.78         6.99 o
  -6  -5   9         79.83         83.68         6.41 o
  -5  -5   9        211.81        220.24         7.12 o
  -4  -5   9        171.53        178.76         4.88 o
  -3  -5   9         69.58         65.75         2.90 o
  -2  -5   9         29.15         28.03         2.70 o
  -1  -5   9          3.28          3.51         2.63 o
   0  -5   9          9.80          9.50         1.84 o
   1  -5   9         25.46         26.70         4.07 o
  -9  -4   9         25.84         29.18         4.14 o
  -8  -4   9         15.56         17.23         2.19 o
  -7  -4   9         93.34         91.07         4.54 o
  -6  -4   9         55.90         52.19         2.85 o
  -5  -4   9         27.60         29.58         2.04 o
  -4  -4   9         69.86         66.16         2.89 o
  -3  -4   9         37.92         36.15         2.16 o
  -2  -4   9         29.98         26.55         1.72 o
  -1  -4   9         27.17         22.34         2.86 o
   0  -4   9         64.29         59.58         3.88 o
   1  -4   9          3.12          3.51         1.98 o
  -9  -3   9         11.18         12.96         2.15 o
  -8  -3   9         96.76        103.82         3.37 o
  -7  -3   9         28.18         27.29         1.79 o
  -6  -3   9         71.59         75.12         2.77 o
  -5  -3   9        174.92        179.45         4.71 o
  -4  -3   9        110.74        104.27         3.53 o
  -3  -3   9         83.55         82.43         3.09 o
  -2  -3   9         12.72         13.33         1.34 o
  -1  -3   9         89.44         84.57         4.35 o
   0  -3   9         33.08         36.80         3.12 o
   1  -3   9          0.23          0.61         1.23 o
  -9  -2   9         47.19         51.06         2.87 o
  -8  -2   9         93.80         94.54         3.76 o
  -7  -2   9         24.15         25.43         1.68 o
  -6  -2   9         70.72         74.99         2.71 o
  -5  -2   9         23.53         24.96         1.83 o
  -4  -2   9        156.06        163.21         4.32 o
  -3  -2   9        606.80        595.42         8.14 o
  -2  -2   9        337.83        335.07         6.03 o
  -1  -2   9        173.95        180.24         6.25 o
   0  -2   9        316.47        340.40        12.26 o
   1  -2   9        102.44        105.47         5.07 o
   2  -2   9         46.72         50.64         3.09 o
  -9  -1   9         28.07         29.45         2.17 o
  -8  -1   9        164.43        178.01         4.95 o
  -7  -1   9        106.62        107.32         3.11 o
  -6  -1   9        123.14        131.41         3.39 o
  -5  -1   9        186.15        186.72         4.57 o
  -4  -1   9        199.01        192.62         4.57 o
  -3  -1   9         82.76         82.30         2.55 o
  -2  -1   9         13.36         10.30         1.09 o
  -1  -1   9         14.55         12.88         1.29 o
   0  -1   9          9.69         14.09         2.70 o
   1  -1   9         73.92         73.26         4.27 o
   2  -1   9         82.90         87.74         3.96 o
  -9   0   9          3.93          5.49         1.95 o
  -8   0   9          5.65          6.24         1.11 o
  -7   0   9        212.99        233.08         8.15 o
  -6   0   9        140.37        138.55         3.32 o
  -5   0   9        120.27        122.41         3.60 o
  -4   0   9          5.88          4.82         0.90 o
  -3   0   9         40.11         41.08         1.82 o
  -2   0   9          3.51          0.45         0.65 o
  -1   0   9          2.14          1.83         0.68 o
   0   0   9         13.65         11.30         2.18 o
   1   0   9         12.77         12.09         1.96 o
   2   0   9          9.34         10.21         1.53 o
  -9   1   9         27.77         31.63         4.14 o
  -8   1   9        167.54        176.15         9.92 o
  -7   1   9        110.84        111.01         3.76 o
  -6   1   9        128.47        127.65         4.86 o
  -5   1   9        183.46        189.66         4.43 o
  -4   1   9        202.64        193.21         3.88 o
  -3   1   9         84.23         81.37         2.59 o
  -2   1   9         12.44         12.60         1.30 o
  -1   1   9         13.83          9.98         1.03 o
   0   1   9          9.16          9.58         1.24 o
   1   1   9         76.91         78.94         3.53 o
   2   1   9         78.11         80.41         3.64 o
  -9   2   9         49.48         50.70         5.14 o
  -8   2   9         93.58        101.99         6.93 o
  -7   2   9         24.45         30.45         3.89 o
  -6   2   9         70.89         75.97         2.83 o
  -5   2   9         23.10         26.26         1.51 o
  -4   2   9        159.58        164.24         3.59 o
  -3   2   9        599.16        595.47         8.11 o
  -2   2   9        347.85        336.98         5.34 o
  -1   2   9        168.74        163.72         3.80 o
   0   2   9        306.05        316.76         5.38 o
   1   2   9        103.85        105.24         4.98 o
   2   2   9         45.09         42.50         3.40 o
  -9   3   9         12.34         17.33         3.30 o
  -8   3   9         97.39        105.91         7.40 o
  -7   3   9         28.19         27.67         3.88 o
  -6   3   9         76.50         82.36         4.26 o
  -5   3   9        174.66        171.35         3.59 o
  -4   3   9        109.59        100.77         4.86 o
  -3   3   9         87.17         83.31         2.70 o
  -2   3   9         11.38         10.63         1.10 o
  -1   3   9         87.84         80.80         2.78 o
   0   3   9         33.07         30.93         1.79 o
   1   3   9          0.30         -2.07         2.10 o
  -9   4   9         26.57         34.40         4.64 o
  -8   4   9         16.04         19.40         3.48 o
  -7   4   9         92.73         97.51         4.89 o
  -6   4   9         55.04         49.25         3.43 o
  -5   4   9         25.65         25.12         2.44 o
  -4   4   9         72.13         63.91         2.83 o
  -3   4   9         37.95         34.58         2.12 o
  -2   4   9         28.90         26.35         1.90 o
  -1   4   9         27.82         23.44         1.87 o
   0   4   9         64.62         60.25         2.96 o
   1   4   9          3.32          1.38         1.70 o
  -8   5   9        140.74        150.57         6.39 o
  -7   5   9        137.44        148.12         6.14 o
  -6   5   9         75.21         79.49         4.45 o
  -5   5   9        210.61        219.77         7.21 o
  -4   5   9        173.30        181.43         4.79 o
  -3   5   9         65.94         63.57         2.93 o
  -2   5   9         30.46         28.02         2.00 o
  -1   5   9          3.17          3.50         1.78 o
   0   5   9          9.76          9.23         1.95 o
   1   5   9         25.54         27.72         2.70 o
  -7   6   9         13.93         12.57         2.11 o
  -6   6   9          5.55          3.94         1.77 o
  -5   6   9         21.41         25.09         2.74 o
  -4   6   9         91.34         93.42         4.78 o
  -3   6   9        151.70        160.46         6.21 o
  -2   6   9        144.46        155.12         4.73 o
  -1   6   9         68.14         73.06         3.36 o
   0   6   9        151.61        161.10         5.09 o
  -6   7   9         17.90         19.62         2.49 o
  -5   7   9         52.18         51.42         3.80 o
  -4   7   9         63.34         63.18         4.15 o
  -3   7   9         44.87         49.39         3.64 o
  -2   7   9          4.00          3.48         1.25 o
  -1   7   9         30.97         26.77         2.09 o
  -4   8   9         63.56         70.21         4.54 o
  -3   8   9          7.24          4.12         1.36 o
  -5  -6  10         99.84        106.77         5.75 o
  -4  -6  10         45.25         45.74         4.63 o
  -3  -6  10         22.75         26.77         2.93 o
  -7  -5  10          0.19         -0.46         1.63 o
  -6  -5  10         57.55         57.27         3.07 o
  -5  -5  10         57.10         65.33         4.66 o
  -4  -5  10        142.54        145.76         4.56 o
  -3  -5  10        252.85        254.81         8.10 o
  -2  -5  10        203.14        200.52         7.21 o
  -7  -4  10          4.74          4.12         1.07 o
  -6  -4  10          9.62          8.63         1.38 o
  -5  -4  10          7.64          7.43         1.22 o
  -4  -4  10         25.89         22.75         1.86 o
  -3  -4  10          3.29          1.35         1.15 o
  -2  -4  10         56.89         51.25         3.62 o
  -1  -4  10         45.30         37.45         3.16 o
  -8  -3  10         30.14         27.34         2.70 o
  -7  -3  10          8.82          8.78         1.34 o
  -6  -3  10         86.52         90.79         3.17 o
  -5  -3  10         85.99         85.02         3.45 o
  -4  -3  10         24.19         24.71         1.90 o
  -3  -3  10        132.13        134.10         4.12 o
  -2  -3  10        116.32        126.19         5.46 o
  -1  -3  10         35.01         36.69         3.25 o
   0  -3  10        123.54        139.35         8.48 o
  -8  -2  10         31.48         32.89         2.38 o
  -7  -2  10        179.18        197.55         4.58 o
  -6  -2  10        115.76        115.30         3.93 o
  -5  -2  10         28.96         28.71         2.02 o
  -4  -2  10         87.90         77.93         3.15 o
  -3  -2  10         16.64         18.36         1.68 o
  -2  -2  10         26.91         29.20         2.70 o
  -1  -2  10        149.65        152.54         6.14 o
   0  -2  10        161.43        152.97         6.33 o
  -8  -1  10          7.35          9.47         1.37 o
  -7  -1  10          7.94          9.36         1.39 o
  -6  -1  10         64.69         74.33         3.11 o
  -5  -1  10         88.54         85.04         3.25 o
  -4  -1  10         51.76         53.66         2.54 o
  -3  -1  10        267.75        256.55        11.20 o
  -2  -1  10         92.96         86.87         3.30 o
  -1  -1  10        184.11        178.34         8.89 o
   0  -1  10        110.06        112.69         5.38 o
  -8   0  10        228.32        229.99        11.57 o
  -7   0  10          5.54          6.83         1.14 o
  -6   0  10        127.49        135.99         4.01 o
  -5   0  10         21.29         22.48         2.05 o
  -4   0  10         10.55          8.65         1.03 o
  -3   0  10         45.66         39.95         1.91 o
  -2   0  10          3.67          2.23         1.19 o
  -1   0  10         52.86         46.44         3.32 o
   0   0  10         35.36         40.84         3.28 o
  -8   1  10          8.09          9.00         2.28 o
  -7   1  10          6.70          8.20         1.55 o
  -6   1  10         63.05         73.24         5.16 o
  -5   1  10         86.26         85.04         2.79 o
  -4   1  10         52.27         51.07         2.16 o
  -3   1  10        270.08        258.59         4.86 o
  -2   1  10         91.50         85.19         3.18 o
  -1   1  10        182.31        179.03         6.40 o
   0   1  10        115.77        118.11         5.50 o
  -8   2  10         29.84         31.19         4.32 o
  -7   2  10        177.77        200.34         9.66 o
  -6   2  10        114.35        113.04         3.83 o
  -5   2  10         26.37         27.41         1.62 o
  -4   2  10         88.49         77.87         2.68 o
  -3   2  10         16.88         18.31         1.63 o
  -2   2  10         26.58         26.74         1.69 o
  -1   2  10        143.90        144.99         4.53 o
   0   2  10        158.75        148.72         6.12 o
  -8   3  10         29.42         34.49         4.62 o
  -7   3  10          8.34          6.70         1.64 o
  -6   3  10         86.94         86.37         5.04 o
  -5   3  10         84.03         81.45         4.25 o
  -4   3  10         23.31         25.67         2.26 o
  -3   3  10        129.91        129.07         3.58 o
  -2   3  10        115.88        115.92         3.45 o
  -1   3  10         34.86         34.17         2.00 o
   0   3  10        129.66        139.23         8.42 o
  -7   4  10          4.25          3.31         1.37 o
  -6   4  10          9.47         10.00         2.22 o
  -5   4  10          8.66          9.46         1.79 o
  -4   4  10         24.42         21.71         1.87 o
  -3   4  10          3.70          1.38         0.79 o
  -2   4  10         57.80         57.08         2.95 o
  -1   4  10         46.73         46.37         2.70 o
  -7   5  10          0.09         -1.32         1.81 o
  -6   5  10         57.58         59.89         4.13 o
  -5   5  10         58.72         62.09         4.01 o
  -4   5  10        150.20        156.09         6.24 o
  -3   5  10        253.12        245.92         6.02 o
  -2   5  10        206.01        206.14         5.66 o
  -5   6  10        104.41        114.96         5.67 o
  -4   6  10         44.64         45.01         3.64 o
  -3   6  10         22.86         31.53         3.12 o
  -6  -3  11        116.58        115.48         4.20 o
  -5  -3  11         16.99         15.27         1.64 o
  -4  -3  11         14.88         12.00         2.09 o
  -3  -3  11         59.80         64.26         4.14 o
  -6  -2  11        168.70        173.71         5.03 o
  -5  -2  11         13.33         10.55         1.41 o
  -4  -2  11        178.10        178.43         5.08 o
  -3  -2  11         29.00         29.59         3.13 o
  -7  -1  11         47.94         44.37         3.28 o
  -6  -1  11        221.77        226.11         5.59 o
  -5  -1  11          4.45          5.21         0.94 o
  -4  -1  11         56.09         60.98         2.99 o
  -3  -1  11         26.93         26.26         2.94 o
  -2  -1  11         68.02         71.25         4.20 o
  -7   0  11         84.70         79.82         4.93 o
  -6   0  11          3.50          6.65         2.81 o
  -5   0  11         59.05         56.08         2.42 o
  -4   0  11         31.41         28.76         1.74 o
  -3   0  11         19.38         16.62         1.58 o
  -2   0  11          2.81          4.36         2.12 o
  -7   1  11         49.40         51.85         5.27 o
  -6   1  11        218.66        221.67         6.97 o
  -5   1  11          5.11          5.52         0.90 o
  -4   1  11         54.56         51.98         2.36 o
  -3   1  11         24.78         25.14         2.32 o
  -2   1  11         64.68         61.70         3.95 o
  -6   2  11        170.73        169.56         6.34 o
  -5   2  11         12.25         11.32         1.79 o
  -4   2  11        176.23        169.71         4.91 o
  -3   2  11         27.72         28.19         1.85 o
  -6   3  11        120.20        114.93         5.91 o
  -5   3  11         17.83         15.39         2.10 o
  -4   3  11         13.74         11.36         1.41 o
  -3   3  11         60.96         62.50         2.69 o
                                                
